# Supplementary material for: Redefining the Human Oral Mycobiome with Improved Practices in Amplicon-based Taxonomy: Discovery of Malassezia as a Prominent Commensal
Source: PLoS One. 2014 Mar 10;9(3):e90899. doi: 10.1371/journal.pone.0090899 (PMC3948697; doi:10.1371/journal.pone.0090899)
Supplement: Table S1 — Taxonomic assignment by sequence abundance and frequency for the combined sequence dataset. (XLSX) [file pone.0090899.s001.xlsx]

## Sheet: Sheet1
Table S1. Taxonomic Assignment by Sequence Abundance and Frequency
Genus	Sequence	Frequency
	Abundance
Malassezia	233862	6		Higher than level of genus
Epicoccum	119656	6		Plant-derived misclassification
Mortierella	66009	6		Occurs in only one person
Ascomycota	39878	6	FONT	Fails to meet minimum count
Cyberlindnera	39574	5
Cortinarius	38799	6
Fungi	37092	6
Fusarium	36510	6
Calostoma	27770	6
Sydowia	25081	6
Emericella	20499	4
Alternaria alternata group	17004	6
Orpinomyces	13413	6
Cladosporium	13156	6
Serpula	10888	3
Ganoderma	5544	6
Leptosphaeria	5371	6
Physciella	5287	6
Funneliformis	5242	6
Glomus	4136	6
Saccharomyces	4134	6
Rhizoctonia	3715	6
Acaulospora	3595	6
Rhizophagus	3386	6
Cryptococcus	3313	6
Lewia	3212	2
Aspergillus	2627	6
Lactarius	2609	6
Eurotium	2601	6
Davidiella	2552	6
Mrakia	2248	2
Candida	2152	6
Suillus	2140	6
unclassified Glomeraceae	2103	6
Stenocarpella	1896	6
Hygrophorus	1788	4
Lecania	1523	6
unclassified Diversisporales	1509	6
Parmelia	1508	6
Sporobolomyces	1371	6
Trichoderma	1326	6
Alternaria	1047	5
Athelia	891	6
Moniliella	859	5
Scleroderma	797	6
Coprinellus	771	5
Irpex	743	6
Gelasinospora	740	6
Filobasidiella/Cryptococcus neoformans species complex	713	6
Grosmannia	704	6
Pyrenophora	646	4
Arthrographis	610	6
Sporidiobolus	608	4
Tuber	590	6
Porodaedalea	558	4
Penicillium	555	6
Trametes	508	6
Tulasnellaceae	503	6
Valsa	497	6
Dioszegia	486	6
Trichosporon	457	2
unclassified Pleosporales	457	5
Phaeosphaeria	451	4
Rhizopogon	448	6
Gongronella	419	6
Sparassis	416	5
Colispora	415	6
Morchella	401	6
Antrodia	393	6
Menegazzia	366	6
Archaeospora	352	6
Puccinia	334	6
Basidiomycota	333	6
Udeniomyces	322	2
Readeriella	320	5
Chalastospora	312	2
Capnobotryella	308	6
Gibberella	280	4
Hygrocybe	279	6
Inocybe	274	6
Rhizoplaca	261	6
Marssonina	256	6
Ceratobasidium	255	6
Tricholoma	246	5
Talaromyces	243	6
Clavaria	237	2
Amanita	236	5
Peziza	223	5
Aureobasidium	219	6
Tilletiopsis	217	6
Pisolithus	207	6
Guehomyces	201	2
Sarcinomyces	200	6
Arthroderma	193	6
Taiwanofungus	188	4
Olpidium	177	4
Microdochium	169	5
Bullera	164	6
Phoma	164	6
Colletotrichum	161	5
Phlebia	159	3
Diaporthe	158	5
Microbotryum	157	5
Nigrospora	156	2
Didymella	153	4
Phylloporus	144	3
Stachybotrys	144	4
Phaeosphaeriopsis	143	4
Acremonium	142	6
Preussia	137	6
Diversispora	136	6
Ophiostoma	136	6
Osmorhiza	136	3
Blastocladiella	134	6
Otidea	134	5
Gliocephalotrichum	132	4
Tranzschelia	131	3
unclassified zygomycetes	128	6
Orbilia	125	3
Gilkeya	124	5
Neocallimastix	123	3
unclassified Polyporales	122	5
Paraconiothyrium	120	5
Typhula	117	6
Ramalina	116	3
unclassified Dothideomycetes	116	6
Chalciporus	115	4
Pichia	114	3
Ceratocystis	112	5
Lysurus	111	1
Melampsora	110	6
Junghuhnia	109	2
Ustilago	108	3
unclassified Corticiaceae	107	6
Westerdykella	105	6
Cordyceps	104	5
Tilia	104	1
Lachnum	102	6
Cochliobolus	101	3
Plectosphaerella	100	4
Bulleromyces	99	2
Hyphoderma	96	1
Kockovaella	94	4
Curvularia	93	6
Schizangiella	93	5
Gibellulopsis	92	2
Schizophyllum	92	3
Neofavolus	91	1
Tremella	90	6
Anaeromyces	89	5
Coprinopsis	89	5
Tumularia	87	2
Diatrypella	86	1
Debaryomyces	85	3
Cystofilobasidium	83	4
Tyromyces	82	1
Trichaptum	80	3
Sclerotinia	77	4
Articulospora	75	1
mycorrhizal samples	75	6
Sordariomycetes	73	4
environmental samples	71	4
Epulorhiza	71	6
Graphium	70	2
Leucoagaricus	70	3
Filobasidium	69	3
Boletus	67	4
Rhodotorula	66	6
Verrucaria	66	2
Bothia	65	5
Eutypa	64	5
Cetrariella	61	4
Ramaria	61	5
unclassified Xylariales	59	2
Byssochlamys	58	5
Phialocephala fortinii complex	58	6
Rhizoscyphus	58	6
Claroideoglomus	57	5
Mycosphaerella	57	5
Piromyces	57	5
Ramularia	56	3
Gyroporus	54	3
Scolecobasidium	54	3
Entrophospora	53	5
Phialemonium	53	1
Calocera	52	6
Pyrofomes	50	1
Entomophaga	49	6
Xerocomus	49	2
Entylomatales incertae sedis	48	2
Peniophora	48	3
Fusarium solani species complex	47	6
Seimatosporium	47	2
unclassified Leotiomycetes	47	1
Xenasmatella	47	2
Cladonia	46	6
Taphrina	46	6
Gloeophyllum	45	1
Lecanicillium	45	3
Toxicocladosporium	45	2
unclassified Agaricaceae	45	4
Batcheloromyces	44	1
Hebeloma	41	1
Entoloma	40	2
Fuscoporia	40	1
Paxillus	39	3
Ampelomyces	38	4
Armillaria	38	1
Bensingtonia	38	6
Gymnopus	38	1
Russula	38	3
Coniosporium	37	2
Dictyosporium	37	5
Lophodermium	37	4
Urospora	37	2
Fusarium fujikuroi complex	36	6
Naemacyclus	36	6
Sebacina	35	2
Trichoglossum	35	1
Catenulostroma	34	5
Exobasidium	34	1
Rhodocollybia	34	1
Bionectria	33	5
Lecidea	33	5
Pseudozyma	33	3
Absconditella	32	6
Lenzites	31	1
Lophiostoma	31	4
Peltigera	31	4
Tomentella	31	2
Fusarium incarnatum-equiseti species complex	30	3
Panellus	30	1
Caloplaca	28	6
Echinodontium	28	2
Endoconidioma	28	2
Gyromitra	28	5
Mycena	28	1
Stemphylium	28	1
Wallemia	28	4
Amauroascus	27	5
Buellia	27	5
Eutypella	27	1
Myrmecridium	27	2
Ophiognomonia	27	3
Rhizocarpon	27	3
Metacordyceps	26	3
Pyrenochaetopsis	26	2
Stereum	26	5
Zancudomyces	26	1
Exidia	25	1
Lambertella	25	2
Lasiodiplodia	25	1
Ophiosphaerella	25	2
Aphanoascus	24	5
Hymenogaster	24	2
Sporisorium	24	2
unclassified Helotiales	24	2
Nectria	23	5
Vibrissea	23	5
Villosiclava	23	5
Calvatia	22	1
Leptosphaerulina	22	3
Sarcoscypha	22	1
Yarrowia	22	4
Phaeomyces	21	4
Pleuroceras	21	3
Fomitopsis	20	4
Kluyveromyces	20	5
Ophiocordyceps	20	5
Uwebraunia	20	2
Laccaria	19	2
Phellinus	19	1
Arachnion	18	2
Polyporus	18	3
Redeckera	18	3
Hyphodontia	17	4
Neofabraea	17	3
Usnea	17	4
Ambispora	16	3
Cylindrium	16	1
Daedaleopsis	16	2
Hormonema	16	4
Mucor	16	5
Pezicula	16	4
Galactomyces	15	5
Lalaria	15	1
Leccinum	15	5
Mycoamaranthus	15	2
Myrothecium	15	1
Spathidium	15	6
Steccherinum	15	2
Lecanora	14	4
Lentinus	14	4
Leptospora	14	1
Bryoria	13	3
Phakopsora	13	2
Sphaerophorus	13	1
Boeremia	12	2
Clavulina	12	2
Engyodontium	12	2
Exophiala	12	5
Fusarium oxysporum species complex	12	6
Macrolepiota	12	3
Ochrolechia	12	4
Strelitziana	12	1
Trichothecium	12	1
unclassified Eurotiales	12	1
Xeromyces	12	1
Beauveria	11	4
Biscogniauxia	11	1
Clavispora	11	1
Devriesia	11	3
Dingleya	11	2
Entyloma	11	2
Issatchenkia	11	3
unclassified Hypocreales	11	1
Astraeus	10	3
Lyophyllum	10	3
Metarhizium	10	5
Scutellospora	10	2
Sporothrix	10	6
Torulaspora	10	1
Tulasnella	10	4
Verticillium	10	4
Albatrellus	9	3
Atrotorquata	9	4
Biatora	9	5
Brauniellula	9	4
Erythrobasidium	9	2
Eupenicillium	9	5
Glomerella	9	4
Hypocrea	9	5
Hypogymnia	9	4
Kodamaea	9	3
Macrophomina	9	2
Oidiodendron	9	3
Pseudallescheria	9	2
Pseudotaeniolina	9	1
Rhizomucor	9	5
Schizoxylon	9	4
Amphobotrys	8	1
Chrysosporium	8	3
Diorchidium	8	4
Emericellopsis	8	2
Flammulina	8	2
Hyalodendriella	8	1
Isaria	8	4
Lentinula	8	2
Microcyclospora	8	1
Penidiella	8	2
Sphaeronaemella	8	3
Terfezia	8	1
Termitomyces	8	2
Thanatephorus	8	3
Ceriporiopsis	7	1
Gigaspora	7	3
Hydnobolites	7	1
Lipomyces	7	4
Paraglomus	7	4
Phanerochaete	7	1
Teratosphaeria	7	3
Thuemenidium	7	4
Acanthophysium	6	1
Agaricus	6	3
Ajellomyces	6	2
Cytospora	6	3
Dicarpella	6	1
Euplotes	6	3
Gnomonia	6	5
Inonotus	6	2
Otospora	6	1
Phomopsis	6	3
Polyporaceae	6	1
Psoroma	6	3
Tritirachium	6	1
unclassified Exobasidiomycetidae	6	1
Arthrinium	5	3
Capronia	5	3
Chionosphaera	5	2
Claussenomyces	5	1
Coccomyces	5	3
Dinemasporium	5	2
Dipodascus	5	2
Falcocladium	5	3
Gliomastix	5	1
Gremmeniella	5	1
Heliogaster	5	1
Hypsizygus	5	3
Leohumicola	5	1
Pneumocystis	5	3
Podosphaera	5	2
Rhabdocline	5	1
Spizellomyces	5	2
Thelephoraceae	5	2
Trechispora	5	1
Umbelopsis	5	3
Xylaria	5	3
Athelopsis	4	2
Cephalosporium	4	2
Coccomyxa	4	2
Daldinia	4	2
Fragosphaeria	4	1
Hymenochaete	4	2
Hypochnicium	4	3
Limonomyces	4	2
Magnaporthe	4	2
Meyerozyma	4	2
Monochaetia	4	2
Neuropogon	4	3
Ocellularia	4	3
Oidium	4	1
Omphalotus	4	2
Oudemansiella	4	2
Pacispora	4	3
Penicillium chrysogenum complex	4	1
Protoparmelia	4	2
Rhizosphaera	4	1
Rinodina	4	1
Russulaceae	4	1
Scutellinia	4	3
Staurothele	4	2
Tryblidiopsis	4	3
Arundinaria	3	1
Auricularia	3	1
Bipolaris	3	1
Cladia	3	2
Coriolopsis	3	1
Craterellus	3	2
Dactylina	3	1
Discula	3	3
Gaeumannomyces	3	3
Geastrum	3	1
Helicoon	3	3
Humicola	3	1
Mrakiella	3	1
Mycoleptodiscus	3	1
Peyronellaea	3	3
Phaeomoniella	3	2
Placopsis	3	3
Pleospora	3	3
Protoblastenia	3	2
Rasamsonia	3	2
Syncesia	3	3
Trichocladium	3	2
Ulocladium	3	1
unclassified Xylariaceae	3	2
Verrucocladosporium	3	1
Volvariella	3	2
Allomyces	2	2
Candelaria	2	2
Cantharellus	2	1
Chaetomium	2	1
Cintractia	2	2
Corollospora	2	1
Cribbea	2	1
Fibulorhizoctonia	2	2
Fomes	2	2
Fomitiporia	2	2
Geopora	2	2
Geotrichum	2	1
Guignardia	2	2
Haloguignardia	2	1
Hannaella	2	2
Hydnellum	2	1
Lepraria	2	1
Marasmiellus	2	1
Marasmius	2	1
Melanelia	2	1
Nemania	2	2
Neofusicoccum	2	2
Neotyphodium	2	1
Occultifur	2	1
Onnia	2	2
Pestalotiopsis	2	2
Phaeothecoidea	2	1
Phyllosticta	2	2
Pulchromyces	2	1
Sistotremastrum	2	1
Spiromastix	2	2
Stereopsis	2	2
Stilbum	2	1
Stomiopeltis	2	2
Tetrapyrgos	2	2
Unclassified Lecanoromycetidae	2	1
Unclassified leotiomyceta	2	1
unclassified Pezizomycotina	2	2
unclassified Saccharomycetes	2	1
unclassified Sordariales	2	1
Valsaceae	2	2
Actinomucor	1	1
Agrocybe	1	1
Alnicola	1	1
Amphinema	1	1
Anguillospora	1	1
Antrodiella	1	1
Arctocetraria	1	1
Arrhenia	1	1
Ascochyta	1	1
Balansia	1	1
Botryosphaeria	1	1
Bovista	1	1
Cephalanthera	1	1
Chlorociboria	1	1
Clavicipitaceae	1	1
Corallocytostroma	1	1
Cosmospora	1	1
Crinipellis	1	1
Cunninghamella	1	1
Daedalea	1	1
Dendrocollybia	1	1
Dermatocarpon	1	1
Descomyces	1	1
Dothichiza	1	1
Euepixylon	1	1
Exidiopsis	1	1
Faurelina	1	1
Fellhanera	1	1
Fibulobasidium	1	1
Flamingomyces	1	1
Fusarium larvarum species complex	1	1
Fusicladium	1	1
Geomyces	1	1
Gloeostereum	1	1
Gyalolechia	1	1
Helvella	1	1
Hypoxylon	1	1
Kabatina	1	1
Kirschsteiniothelia	1	1
Kuraishia	1	1
Laccocephalum	1	1
Leptodontidium	1	1
Lobulomyces	1	1
Melanconis	1	1
Melanoporia	1	1
Menispora	1	1
Meruliporia	1	1
mitosporic Athelia	1	1
Monilinia	1	1
Moniliophthora	1	1
Monocillium	1	1
Mundkurella	1	1
Myceliophthora	1	1
Mycolevis	1	1
Myxotrichum	1	1
Niebla	1	1
Nipponoparmelia	1	1
Ochroconis	1	1
Omphalodiella	1	1
Oropogon	1	1
Parabagliettoa	1	1
Parmelinopsis	1	1
Periconia	1	1
Pestalosphaeria	1	1
Petroderma	1	1
Phaeoacremonium	1	1
Phaeococcomyces	1	1
Phellorinia	1	1
Phialocephala	1	1
Phlebiopsis	1	1
Physconia	1	1
Pleonectria	1	1
Pluteus	1	1
Polyblastia	1	1
Polymyxa	1	1
Pseudovirgaria	1	1
Pycnoporus	1	1
Pyrenocollema	1	1
Pyrenula	1	1
Pythium	1	1
Quambalaria	1	1
Racocetra	1	1
Relicina	1	1
Rhizopus	1	1
Rigidoporus	1	1
Rosellinia	1	1
Rusavskia	1	1
Salix	1	1
Schizopora	1	1
Scleroramularia	1	1
Sepedonium	1	1
Shibataea	1	1
Spathulospora	1	1
Sporidesmium	1	1
Stagonospora	1	1
Stephanospora	1	1
Synchytrium	1	1
Tapinella	1	1
Tephrocybe	1	1
Tephromela	1	1
Testudomyces	1	1
Thaxteriellopsis	1	1
Thelotrema	1	1
Tolyposporium	1	1
Tomentellopsis	1	1
Trichopezizella	1	1
Trichophyton	1	1
Trichurus	1	1
Tubariomyces	1	1
Umbilicaria	1	1
unclassified Bolbitiaceae	1	1
unclassified Coniochaetales	1	1
Unclassified Gomphales	1	1
unclassified Mortierellales	1	1
Venturia	1	1
Waitea	1	1
Wickerhamiella	1	1
Yamadazyma	1	1
