# Supplementary material for: Redefining the Human Oral Mycobiome with Improved Practices in Amplicon-based Taxonomy: Discovery of Malassezia as a Prominent Commensal
Source: PLoS One. 2014 Mar 10;9(3):e90899. doi: 10.1371/journal.pone.0090899 (PMC3948697; doi:10.1371/journal.pone.0090899)
Supplement: Table S2 — Incorrect Assignments of Plant-derived Amplicons to Fungal Genera. (XLSX) [file pone.0090899.s002.xlsx]

## Sheet: Sheet1
	Table S2 Incorrect Assignments of Plant-derived Amplicons to Fungal Genera
		BLAST	BLAST	conserved upstream	conserved downstream		FMP E-value		FMP E-value
	top NCBI BLAST result (all plant)	E-value	bit score	(18S)	(5.8S)	Unmasked FMP output	unmasked	Masked FMP output	18S+5.8Smasked
3	Cucumis melo (melon)	9e-145	3	Y	N	gi|85857236|emb|AJ878733.1| Lysurus cruciatus 5	9e-21	gi|9944817|gb|AF250292.1|AF250292 Tilia platyph	2e-09
23	Juglans regia (walnut)	1e-174	23	Y	N	gi|85857236|emb|AJ878733.1| Lysurus cruciatus 5	3e-21	gi|68144206|gb|DQ021882.1| Chrysophyllum sparsi	9e-12
86	Cyamopsis tetragonoloba (guar/guar gum)	4e-163	86	Y	N	gi|85857236|emb|AJ878733.1| Lysurus cruciatus 5	9e-21	gi|5326743|gb|AF074398.1|AF074398 Phaseolus vul	5e-10
166	Solanum bukasovii--> likely lycopersicum (better coverage) tomato/potato/eggplant	1e-123	166	Y	N	gi|400180574|gb|JX179221.1| Podosphaera sp. DB1	1e-25	gi|9944817|gb|AF250292.1|AF250292 Tilia platyph	5e-10
184	Daucus carota subsp. Sativus--> carrot	1e-148	184	Y	N	gi|22795046|gb|AY130295.1| Boletus aestivalis 1	9e-21	gi|23451873|gb|AF480090.1| Osmorhiza sp. 5003ra	1e-19
219	Trichosanthes nervifolia--> Likely a squash/gourd	8e-41	219	Y	N	gi|85857236|emb|AJ878733.1| Lysurus cruciatus 5	3e-21	gi|388271011|gb|JN121191.1| Glomerella fiorinia	0.52
238	Allium cepa--> onion	6e-172	238	Y	Y	gi|103001102|gb|DQ525528.1| Acarospora sp. Nimi	2e-19	gi|190887521|gb|EU781480.1| Guignardia mangifer	7.8
254	Lactuca sativa--> lettuce	2e-152	254	Y	N	gi|85857236|emb|AJ878733.1| Lysurus cruciatus 5	4e-20	gi|9944817|gb|AF250292.1|AF250292 Tilia platyph	8e-09
300	Allium sativum--> garlic	3e-165	300	Y	Y	gi|10799043|gb|AF294690.1| Pseudozyma flocculos	1e-17	gi|85541332|gb|DQ356366.1| Botryosphaeria parva	2
302	Foeniculum vulgare--> fennel	4e-123	302	Y	N	gi|22795046|gb|AY130295.1| Boletus aestivalis 1	9e-21	gi|23451875|gb|AF480091.1| Nothofagus sp. 5029r	1e-10
394	Cucumis sp--> likely watermelon (citrullus lanatus)	9e-40	394	Y	N	gi|85857236|emb|AJ878733.1| Lysurus cruciatus 5	4e-16	No result
407	Allocasuarina zephyrea--> but many musa species so likely bananas or plantains	1e-148	407	Y	N	gi|261362494|gb|GQ984159.1| Boletus sp. LQ42 in	8e-21	gi|1519228|gb|U65663.1|AGU65663 Arundinaria gig	7e-09
423	Melon--> likely a melon	2e-42	423	Y	N	gi|296011712|gb|HM020691.1| Hygrophorus flavodi	5e-20	No result
624	Melon (cucumis melo)	4e-143	624	Y	N	gi|85857236|emb|AJ878733.1| Lysurus cruciatus 5	9e-21	gi|9944817|gb|AF250292.1|AF250292 Tilia platyph	2e-09
647	Solanum lycopersicum--> tomato	5e-147	647	Y	N	gi|400180574|gb|JX179221.1| Podosphaera sp. DB1	1e-25	gi|9944817|gb|AF250292.1|AF250292 Tilia platyph	5e-10
709	Mukia javanica--> likely melon	4e-64	709	Y	N	gi|186929401|emb|AM991100.1| Moniliella sp. I-3	5e-16	gi|21305531|gb|AF384112.1| Monotropa hypopitys	0.027
714	Solanum verrucosum--> likely potato	5e-68	714	Y	Y	gi|400180574|gb|JX179221.1| Podosphaera sp. DB1	6e-16	gi|68144206|gb|DQ021882.1| Chrysophyllum sparsi	0.0001
855	Melon	1e-45	855			gi|85857236|emb|AJ878733.1| Lysurus cruciatus 5	3e-21	gi|282766016|gb|GU246280.1| Ophiocordyceps sine	2.5
