# Supplementary material for: Redefining the Human Oral Mycobiome with Improved Practices in Amplicon-based Taxonomy: Discovery of Malassezia as a Prominent Commensal
Source: PLoS One. 2014 Mar 10;9(3):e90899. doi: 10.1371/journal.pone.0090899 (PMC3948697; doi:10.1371/journal.pone.0090899)
Supplement: Table S3 — Bit Scores and E-values for taxonomic assignments to subject 50. (XLSX) [file pone.0090899.s003.xlsx]

## Sheet: Sheet1
Table S3. Bit Scores and E-values for taxonomic assignments to subject 50
query	match	bit score	E value
50A_52659_HPCD94F03GUJGV	gi|3077657|emb|Z95936.1| Saccharomyces cerevisi	678	0
50A_105626_HPCD94F03FHXCD	gi|20378469|gb|AF444408.1| Udeniomyces megalosp	636	0
50A_158130_HPCD94F03F1UDZ	gi|220967482|gb|EU977202.1| Fungal endophyte sp	648	0
50A_159675_HPCD94F03G4AUU	gi|3077664|emb|Z95940.1| Saccharomyces cerevisi	684	0
50A_135434_HPCD94F03GD252	gi|3077657|emb|Z95936.1| Saccharomyces cerevisi	632	1e-180
50A_35212_HPCD94F03GTIVT	gi|196475590|gb|EU915456.1| Malassezia restrict	628	1e-179
50A_43648_HPCD94F03FPJ1G	gi|196475590|gb|EU915456.1| Malassezia restrict	628	1e-179
50A_57588_HPCD94F03FJEY7	gi|196475590|gb|EU915456.1| Malassezia restrict	628	1e-179
50A_79541_HPCD94F03F921Y	gi|196475590|gb|EU915456.1| Malassezia restrict	628	1e-179
50A_84165_HPCD94F03G1NUY	gi|196475590|gb|EU915456.1| Malassezia restrict	628	1e-179
50A_85843_HPCD94F03HGEOA	gi|196475590|gb|EU915456.1| Malassezia restrict	628	1e-179
50A_89145_HPCD94F03GZ2HP	gi|196475590|gb|EU915456.1| Malassezia restrict	628	1e-179
50A_92630_HPCD94F03FWVMF	gi|196475590|gb|EU915456.1| Malassezia restrict	628	1e-179
50A_116039_HPCD94F03GI5LJ	gi|196475590|gb|EU915456.1| Malassezia restrict	628	1e-179
50A_116926_HPCD94F03HDY63	gi|196475590|gb|EU915456.1| Malassezia restrict	628	1e-179
50A_125027_HPCD94F03FRFRF	gi|196475590|gb|EU915456.1| Malassezia restrict	628	1e-179
50A_129533_HPCD94F03FOX2E	gi|196475590|gb|EU915456.1| Malassezia restrict	628	1e-179
50A_134417_HPCD94F03FVTLV	gi|196475590|gb|EU915456.1| Malassezia restrict	628	1e-179
50A_142005_HPCD94F03FIO7R	gi|196475590|gb|EU915456.1| Malassezia restrict	628	1e-179
50A_142725_HPCD94F03F5LSX	gi|196475590|gb|EU915456.1| Malassezia restrict	628	1e-179
50A_146860_HPCD94F03F43A7	gi|20378469|gb|AF444408.1| Udeniomyces megalosp	628	1e-179
50A_160076_HPCD94F03G8YGR	gi|196475590|gb|EU915456.1| Malassezia restrict	628	1e-179
50A_63884_HPCD94F03F7S7S	gi|196475590|gb|EU915456.1| Malassezia restrict	624	1e-178
50A_103312_HPCD94F03GPSOA	gi|220967482|gb|EU977202.1| Fungal endophyte sp	624	1e-178
50A_106445_HPCD94F03F1H5C	gi|220967482|gb|EU977202.1| Fungal endophyte sp	624	1e-178
50A_138887_HPCD94F03GX5XV	gi|220967482|gb|EU977202.1| Fungal endophyte sp	624	1e-178
50A_159033_HPCD94F03GWDR0	gi|220967482|gb|EU977202.1| Fungal endophyte sp	624	1e-178
50A_164803_HPCD94F03GA681	gi|220967482|gb|EU977202.1| Fungal endophyte sp	624	1e-178
50A_40074_HPCD94F03G1DD9	gi|196475590|gb|EU915456.1| Malassezia restrict	620	1e-177
50A_43135_HPCD94F03GXS53	gi|196475590|gb|EU915456.1| Malassezia restrict	620	1e-177
50A_46940_HPCD94F03FLJ88	gi|196475590|gb|EU915456.1| Malassezia restrict	620	1e-177
50A_58880_HPCD94F03HF79U	gi|196475590|gb|EU915456.1| Malassezia restrict	620	1e-177
50A_133612_HPCD94F03GVYVG	gi|196475590|gb|EU915456.1| Malassezia restrict	620	1e-177
50A_146671_HPCD94F03GNLUX	gi|196475590|gb|EU915456.1| Malassezia restrict	620	1e-177
50A_48986_HPCD94F03GIO8L	gi|220967482|gb|EU977202.1| Fungal endophyte sp	617	1e-176
50A_75001_HPCD94F03GAK5L	gi|220967482|gb|EU977202.1| Fungal endophyte sp	617	1e-176
50A_104906_HPCD94F03HH3HQ	gi|220967482|gb|EU977202.1| Fungal endophyte sp	617	1e-176
50A_138607_HPCD94F03GH9FI	gi|220967482|gb|EU977202.1| Fungal endophyte sp	617	1e-176
50A_149146_HPCD94F03FVYUU	gi|220967482|gb|EU977202.1| Fungal endophyte sp	617	1e-176
50A_157526_HPCD94F03G52HJ	gi|220967482|gb|EU977202.1| Fungal endophyte sp	617	1e-176
50A_20139_HPCD94F03FXHDH	gi|295656041|gb|HM014471.1| Malassezia sp. M8 1	615	1e-175
50A_27829_HPCD94F03GQ38E	gi|295656041|gb|HM014471.1| Malassezia sp. M8 1	615	1e-175
50A_31339_HPCD94F03FH84Q	gi|196475590|gb|EU915456.1| Malassezia restrict	615	1e-175
50A_96754_HPCD94F03GSZ7B	gi|220967482|gb|EU977202.1| Fungal endophyte sp	615	1e-175
50A_117026_HPCD94F03F4Z01	gi|295656041|gb|HM014471.1| Malassezia sp. M8 1	615	1e-175
50A_118209_HPCD94F03GCJC0	gi|196475590|gb|EU915456.1| Malassezia restrict	615	1e-175
50A_119666_HPCD94F03F5HVI	gi|196475590|gb|EU915456.1| Malassezia restrict	615	1e-175
50A_134893_HPCD94F03GXW2R	gi|3077664|emb|Z95940.1| Saccharomyces cerevisi	615	1e-175
50A_142723_HPCD94F03G3IMD	gi|295656041|gb|HM014471.1| Malassezia sp. M8 1	615	1e-175
50A_145930_HPCD94F03GDGHC	gi|196475590|gb|EU915456.1| Malassezia restrict	615	1e-175
50A_154932_HPCD94F03FYZRH	gi|196475590|gb|EU915456.1| Malassezia restrict	615	1e-175
50A_164646_HPCD94F03FTTJ8	gi|196475590|gb|EU915456.1| Malassezia restrict	615	1e-175
50A_172727_HPCD94F03FVAPN	gi|295656041|gb|HM014471.1| Malassezia sp. M8 1	615	1e-175
50A_172838_HPCD94F03GJNJH	gi|196475590|gb|EU915456.1| Malassezia restrict	615	1e-175
50A_16084_HPCD94F03GQ86Q	gi|165881898|gb|EU192362.1| Malassezia sp. LCP-	611	1e-174
50A_18517_HPCD94F03FX460	gi|165881898|gb|EU192362.1| Malassezia sp. LCP-	611	1e-174
50A_22156_HPCD94F03F6F1E	gi|196475590|gb|EU915456.1| Malassezia restrict	613	1e-174
50A_30708_HPCD94F03F3MNZ	gi|20378469|gb|AF444408.1| Udeniomyces megalosp	611	1e-174
50A_45190_HPCD94F03G81BR	gi|196475590|gb|EU915456.1| Malassezia restrict	611	1e-174
50A_54669_HPCD94F03GI4WY	gi|165881898|gb|EU192362.1| Malassezia sp. LCP-	611	1e-174
50A_56015_HPCD94F03GLX2W	gi|165881898|gb|EU192362.1| Malassezia sp. LCP-	611	1e-174
50A_65521_HPCD94F03HGO8B	gi|165881898|gb|EU192362.1| Malassezia sp. LCP-	611	1e-174
50A_69541_HPCD94F03GIITH	gi|196475590|gb|EU915456.1| Malassezia restrict	613	1e-174
50A_77215_HPCD94F03FQPS9	gi|165881898|gb|EU192362.1| Malassezia sp. LCP-	611	1e-174
50A_77787_HPCD94F03GWCO3	gi|196475590|gb|EU915456.1| Malassezia restrict	613	1e-174
50A_83075_HPCD94F03GN85M	gi|165881898|gb|EU192362.1| Malassezia sp. LCP-	611	1e-174
50A_86526_HPCD94F03GSZCO	gi|171466633|gb|EU400587.1| Malassezia restrict	611	1e-174
50A_87266_HPCD94F03FURF6	gi|196475590|gb|EU915456.1| Malassezia restrict	613	1e-174
50A_88730_HPCD94F03FPET5	gi|165881898|gb|EU192362.1| Malassezia sp. LCP-	611	1e-174
50A_93001_HPCD94F03GR1O6	gi|165881898|gb|EU192362.1| Malassezia sp. LCP-	611	1e-174
50A_96061_HPCD94F03F268L	gi|196475590|gb|EU915456.1| Malassezia restrict	613	1e-174
50A_103719_HPCD94F03FZAQM	gi|165881898|gb|EU192362.1| Malassezia sp. LCP-	611	1e-174
50A_105675_HPCD94F03GD13H	gi|165881898|gb|EU192362.1| Malassezia sp. LCP-	611	1e-174
50A_119757_HPCD94F03HGPA2	gi|165881898|gb|EU192362.1| Malassezia sp. LCP-	611	1e-174
50A_125184_HPCD94F03GS397	gi|165881898|gb|EU192362.1| Malassezia sp. LCP-	611	1e-174
50A_126947_HPCD94F03FIJLD	gi|165881898|gb|EU192362.1| Malassezia sp. LCP-	611	1e-174
50A_127050_HPCD94F03FJYXU	gi|165881898|gb|EU192362.1| Malassezia sp. LCP-	611	1e-174
50A_130429_HPCD94F03FZGOE	gi|196475590|gb|EU915456.1| Malassezia restrict	613	1e-174
50A_142175_HPCD94F03GSILH	gi|165881898|gb|EU192362.1| Malassezia sp. LCP-	611	1e-174
50A_143546_HPCD94F03GUEQE	gi|165881898|gb|EU192362.1| Malassezia sp. LCP-	611	1e-174
50A_156181_HPCD94F03GR88R	gi|165881898|gb|EU192362.1| Malassezia sp. LCP-	611	1e-174
50A_157488_HPCD94F03GADR8	gi|165881898|gb|EU192362.1| Malassezia sp. LCP-	611	1e-174
50A_168121_HPCD94F03F41IL	gi|165881898|gb|EU192362.1| Malassezia sp. LCP-	611	1e-174
50A_176721_HPCD94F03FY6I4	gi|165881898|gb|EU192362.1| Malassezia sp. LCP-	611	1e-174
50A_95_HPCD94F03GDOF1	gi|171466633|gb|EU400587.1| Malassezia restrict	607	1e-173
50A_741_HPCD94F03HIJ0C	gi|171466633|gb|EU400587.1| Malassezia restrict	607	1e-173
50A_1739_HPCD94F03GVODL	gi|171466633|gb|EU400587.1| Malassezia restrict	607	1e-173
50A_2250_HPCD94F03GWNDT	gi|171466633|gb|EU400587.1| Malassezia restrict	607	1e-173
50A_2535_HPCD94F03HBQ31	gi|171466633|gb|EU400587.1| Malassezia restrict	607	1e-173
50A_2693_HPCD94F03F7X9Y	gi|171466633|gb|EU400587.1| Malassezia restrict	607	1e-173
50A_2849_HPCD94F03FJPP0	gi|171466633|gb|EU400587.1| Malassezia restrict	607	1e-173
50A_3408_HPCD94F03GS4OF	gi|171466633|gb|EU400587.1| Malassezia restrict	607	1e-173
50A_3466_HPCD94F03FI8CK	gi|171466633|gb|EU400587.1| Malassezia restrict	607	1e-173
50A_3804_HPCD94F03GVH2B	gi|171466633|gb|EU400587.1| Malassezia restrict	607	1e-173
50A_3969_HPCD94F03GNX92	gi|171466633|gb|EU400587.1| Malassezia restrict	607	1e-173
50A_4050_HPCD94F03G2JRZ	gi|171466633|gb|EU400587.1| Malassezia restrict	607	1e-173
50A_4169_HPCD94F03GCXIU	gi|171466633|gb|EU400587.1| Malassezia restrict	607	1e-173
50A_4680_HPCD94F03GXFRM	gi|171466633|gb|EU400587.1| Malassezia restrict	607	1e-173
50A_4749_HPCD94F03HECP0	gi|171466633|gb|EU400587.1| Malassezia restrict	607	1e-173
50A_4753_HPCD94F03FV3EX	gi|171466633|gb|EU400587.1| Malassezia restrict	607	1e-173
50A_4758_HPCD94F03GUWCI	gi|171466633|gb|EU400587.1| Malassezia restrict	607	1e-173
50A_4771_HPCD94F03GAWH1	gi|171466633|gb|EU400587.1| Malassezia restrict	607	1e-173
50A_5488_HPCD94F03GTBTD	gi|171466633|gb|EU400587.1| Malassezia restrict	607	1e-173
50A_5511_HPCD94F03HG1V4	gi|171466633|gb|EU400587.1| Malassezia restrict	607	1e-173
50A_5836_HPCD94F03FXU6O	gi|171466633|gb|EU400587.1| Malassezia restrict	607	1e-173
50A_6142_HPCD94F03G63VM	gi|171466633|gb|EU400587.1| Malassezia restrict	607	1e-173
50A_6208_HPCD94F03FO7AS	gi|171466633|gb|EU400587.1| Malassezia restrict	607	1e-173
50A_6489_HPCD94F03F2PTF	gi|171466633|gb|EU400587.1| Malassezia restrict	607	1e-173
50A_6587_HPCD94F03G5IHC	gi|171466633|gb|EU400587.1| Malassezia restrict	607	1e-173
50A_6662_HPCD94F03GLS2Z	gi|171466633|gb|EU400587.1| Malassezia restrict	607	1e-173
50A_6778_HPCD94F03GCT8Y	gi|171466633|gb|EU400587.1| Malassezia restrict	607	1e-173
50A_7038_HPCD94F03GJFV8	gi|171466633|gb|EU400587.1| Malassezia restrict	607	1e-173
50A_7299_HPCD94F03FLL7R	gi|171466633|gb|EU400587.1| Malassezia restrict	607	1e-173
50A_7617_HPCD94F03GTKRW	gi|171466633|gb|EU400587.1| Malassezia restrict	607	1e-173
50A_7640_HPCD94F03G3OI3	gi|171466633|gb|EU400587.1| Malassezia restrict	607	1e-173
50A_7670_HPCD94F03FZOHA	gi|171466633|gb|EU400587.1| Malassezia restrict	607	1e-173
50A_7732_HPCD94F03GM5U7	gi|171466633|gb|EU400587.1| Malassezia restrict	607	1e-173
50A_7798_HPCD94F03F9TJX	gi|171466633|gb|EU400587.1| Malassezia restrict	607	1e-173
50A_7854_HPCD94F03GG5AD	gi|171466633|gb|EU400587.1| Malassezia restrict	607	1e-173
50A_7855_HPCD94F03GK1XI	gi|171466633|gb|EU400587.1| Malassezia restrict	607	1e-173
50A_8186_HPCD94F03GFJUW	gi|171466633|gb|EU400587.1| Malassezia restrict	607	1e-173
50A_8230_HPCD94F03F6RIX	gi|171466633|gb|EU400587.1| Malassezia restrict	607	1e-173
50A_8268_HPCD94F03FTYCA	gi|171466633|gb|EU400587.1| Malassezia restrict	607	1e-173
50A_8329_HPCD94F03GZUWT	gi|171466633|gb|EU400587.1| Malassezia restrict	607	1e-173
50A_8807_HPCD94F03HEKGC	gi|171466633|gb|EU400587.1| Malassezia restrict	607	1e-173
50A_8937_HPCD94F03GPA0E	gi|171466633|gb|EU400587.1| Malassezia restrict	607	1e-173
50A_9001_HPCD94F03GDO8Z	gi|171466633|gb|EU400587.1| Malassezia restrict	607	1e-173
50A_9256_HPCD94F03G9QOT	gi|171466633|gb|EU400587.1| Malassezia restrict	607	1e-173
50A_9265_HPCD94F03F0W9S	gi|295656041|gb|HM014471.1| Malassezia sp. M8 1	607	1e-173
50A_9356_HPCD94F03F45ZT	gi|171466633|gb|EU400587.1| Malassezia restrict	607	1e-173
50A_9363_HPCD94F03F9ZGW	gi|171466633|gb|EU400587.1| Malassezia restrict	607	1e-173
50A_9364_HPCD94F03FVVNQ	gi|171466633|gb|EU400587.1| Malassezia restrict	607	1e-173
50A_9463_HPCD94F03GMGG2	gi|171466633|gb|EU400587.1| Malassezia restrict	607	1e-173
50A_9660_HPCD94F03G16BB	gi|171466633|gb|EU400587.1| Malassezia restrict	607	1e-173
50A_9675_HPCD94F03G928N	gi|171466633|gb|EU400587.1| Malassezia restrict	607	1e-173
50A_9691_HPCD94F03GHKFB	gi|171466633|gb|EU400587.1| Malassezia restrict	607	1e-173
50A_9880_HPCD94F03HGZLZ	gi|171466633|gb|EU400587.1| Malassezia restrict	607	1e-173
50A_9904_HPCD94F03GT6U4	gi|171466633|gb|EU400587.1| Malassezia restrict	607	1e-173
50A_9930_HPCD94F03FP5IG	gi|171466633|gb|EU400587.1| Malassezia restrict	607	1e-173
50A_10375_HPCD94F03GP0L2	gi|171466633|gb|EU400587.1| Malassezia restrict	607	1e-173
50A_10386_HPCD94F03F0C6W	gi|171466633|gb|EU400587.1| Malassezia restrict	607	1e-173
50A_10389_HPCD94F03HD4C3	gi|171466633|gb|EU400587.1| Malassezia restrict	607	1e-173
50A_10419_HPCD94F03GERPO	gi|171466633|gb|EU400587.1| Malassezia restrict	607	1e-173
50A_10807_HPCD94F03G7WHW	gi|171466633|gb|EU400587.1| Malassezia restrict	607	1e-173
50A_10876_HPCD94F03GUZZF	gi|171466633|gb|EU400587.1| Malassezia restrict	607	1e-173
50A_10968_HPCD94F03FLY78	gi|171466633|gb|EU400587.1| Malassezia restrict	607	1e-173
50A_11027_HPCD94F03G43EE	gi|171466633|gb|EU400587.1| Malassezia restrict	607	1e-173
50A_11140_HPCD94F03HDRRV	gi|171466633|gb|EU400587.1| Malassezia restrict	607	1e-173
50A_11162_HPCD94F03GFT2Y	gi|171466633|gb|EU400587.1| Malassezia restrict	607	1e-173
50A_11389_HPCD94F03G6NZ0	gi|171466633|gb|EU400587.1| Malassezia restrict	607	1e-173
50A_11454_HPCD94F03F79WH	gi|171466633|gb|EU400587.1| Malassezia restrict	607	1e-173
50A_11611_HPCD94F03FLFMI	gi|171466633|gb|EU400587.1| Malassezia restrict	607	1e-173
50A_11624_HPCD94F03HHJKV	gi|171466633|gb|EU400587.1| Malassezia restrict	607	1e-173
50A_11814_HPCD94F03GMWB2	gi|171466633|gb|EU400587.1| Malassezia restrict	607	1e-173
50A_12115_HPCD94F03F58KC	gi|171466633|gb|EU400587.1| Malassezia restrict	607	1e-173
50A_12141_HPCD94F03F3398	gi|171466633|gb|EU400587.1| Malassezia restrict	607	1e-173
50A_12181_HPCD94F03GFI7A	gi|171466633|gb|EU400587.1| Malassezia restrict	607	1e-173
50A_12263_HPCD94F03FQKRK	gi|171466633|gb|EU400587.1| Malassezia restrict	607	1e-173
50A_12283_HPCD94F03FPSWL	gi|171466633|gb|EU400587.1| Malassezia restrict	607	1e-173
50A_12336_HPCD94F03F2EAE	gi|171466633|gb|EU400587.1| Malassezia restrict	607	1e-173
50A_12492_HPCD94F03FQ05O	gi|171466633|gb|EU400587.1| Malassezia restrict	607	1e-173
50A_12666_HPCD94F03GB9L7	gi|171466633|gb|EU400587.1| Malassezia restrict	607	1e-173
50A_12682_HPCD94F03GHJ9J	gi|171466633|gb|EU400587.1| Malassezia restrict	607	1e-173
50A_12710_HPCD94F03FXMZX	gi|171466633|gb|EU400587.1| Malassezia restrict	607	1e-173
50A_12742_HPCD94F03GFP3F	gi|171466633|gb|EU400587.1| Malassezia restrict	607	1e-173
50A_12941_HPCD94F03GCJZH	gi|171466633|gb|EU400587.1| Malassezia restrict	607	1e-173
50A_12942_HPCD94F03FSP5R	gi|171466633|gb|EU400587.1| Malassezia restrict	607	1e-173
50A_12953_HPCD94F03F1OQD	gi|171466633|gb|EU400587.1| Malassezia restrict	607	1e-173
50A_13123_HPCD94F03G0S15	gi|171466633|gb|EU400587.1| Malassezia restrict	607	1e-173
50A_13167_HPCD94F03F8OT9	gi|171466633|gb|EU400587.1| Malassezia restrict	607	1e-173
50A_13189_HPCD94F03G2JP5	gi|171466633|gb|EU400587.1| Malassezia restrict	607	1e-173
50A_13292_HPCD94F03FK4AE	gi|171466633|gb|EU400587.1| Malassezia restrict	607	1e-173
50A_13295_HPCD94F03HBMGF	gi|171466633|gb|EU400587.1| Malassezia restrict	607	1e-173
50A_13345_HPCD94F03FKQ2I	gi|171466633|gb|EU400587.1| Malassezia restrict	607	1e-173
50A_13362_HPCD94F03FVE4W	gi|171466633|gb|EU400587.1| Malassezia restrict	607	1e-173
50A_13430_HPCD94F03HEDPL	gi|171466633|gb|EU400587.1| Malassezia restrict	607	1e-173
50A_13472_HPCD94F03FR6WV	gi|171466633|gb|EU400587.1| Malassezia restrict	607	1e-173
50A_13509_HPCD94F03FPUCI	gi|171466633|gb|EU400587.1| Malassezia restrict	607	1e-173
50A_13730_HPCD94F03FLA29	gi|171466633|gb|EU400587.1| Malassezia restrict	607	1e-173
50A_13814_HPCD94F03FVSGG	gi|171466633|gb|EU400587.1| Malassezia restrict	607	1e-173
50A_13838_HPCD94F03HDSW5	gi|171466633|gb|EU400587.1| Malassezia restrict	607	1e-173
50A_14036_HPCD94F03FJH90	gi|171466633|gb|EU400587.1| Malassezia restrict	607	1e-173
50A_14101_HPCD94F03F2H4E	gi|171466633|gb|EU400587.1| Malassezia restrict	607	1e-173
50A_14364_HPCD94F03F6KJY	gi|171466633|gb|EU400587.1| Malassezia restrict	607	1e-173
50A_14494_HPCD94F03G01IJ	gi|171466633|gb|EU400587.1| Malassezia restrict	607	1e-173
50A_14645_HPCD94F03G2J64	gi|171466633|gb|EU400587.1| Malassezia restrict	607	1e-173
50A_14653_HPCD94F03GK3J2	gi|171466633|gb|EU400587.1| Malassezia restrict	607	1e-173
50A_14673_HPCD94F03GD9L9	gi|171466633|gb|EU400587.1| Malassezia restrict	607	1e-173
50A_14697_HPCD94F03FT5EH	gi|171466633|gb|EU400587.1| Malassezia restrict	607	1e-173
50A_14769_HPCD94F03FPG33	gi|171466633|gb|EU400587.1| Malassezia restrict	607	1e-173
50A_14845_HPCD94F03FRZ5V	gi|171466633|gb|EU400587.1| Malassezia restrict	607	1e-173
50A_14935_HPCD94F03F5QA4	gi|171466633|gb|EU400587.1| Malassezia restrict	607	1e-173
50A_14936_HPCD94F03FQMGA	gi|171466633|gb|EU400587.1| Malassezia restrict	607	1e-173
50A_14986_HPCD94F03G8HUS	gi|171466633|gb|EU400587.1| Malassezia restrict	607	1e-173
50A_15091_HPCD94F03FWYR5	gi|171466633|gb|EU400587.1| Malassezia restrict	607	1e-173
50A_15268_HPCD94F03FW8BA	gi|171466633|gb|EU400587.1| Malassezia restrict	607	1e-173
50A_15360_HPCD94F03FK9LU	gi|171466633|gb|EU400587.1| Malassezia restrict	607	1e-173
50A_15522_HPCD94F03F6ITF	gi|171466633|gb|EU400587.1| Malassezia restrict	607	1e-173
50A_15604_HPCD94F03FL851	gi|171466633|gb|EU400587.1| Malassezia restrict	607	1e-173
50A_15637_HPCD94F03GZ7LD	gi|171466633|gb|EU400587.1| Malassezia restrict	607	1e-173
50A_15914_HPCD94F03FY5TA	gi|171466633|gb|EU400587.1| Malassezia restrict	607	1e-173
50A_16082_HPCD94F03F1JCB	gi|171466633|gb|EU400587.1| Malassezia restrict	607	1e-173
50A_16236_HPCD94F03F9RNA	gi|171466633|gb|EU400587.1| Malassezia restrict	607	1e-173
50A_16280_HPCD94F03FMZQL	gi|171466633|gb|EU400587.1| Malassezia restrict	607	1e-173
50A_16306_HPCD94F03FZ374	gi|171466633|gb|EU400587.1| Malassezia restrict	607	1e-173
50A_16340_HPCD94F03G2WSG	gi|171466633|gb|EU400587.1| Malassezia restrict	607	1e-173
50A_16481_HPCD94F03GDE92	gi|171466633|gb|EU400587.1| Malassezia restrict	607	1e-173
50A_16487_HPCD94F03GGTGP	gi|171466633|gb|EU400587.1| Malassezia restrict	607	1e-173
50A_16667_HPCD94F03FYWE5	gi|171466633|gb|EU400587.1| Malassezia restrict	607	1e-173
50A_16674_HPCD94F03GUVYW	gi|171466633|gb|EU400587.1| Malassezia restrict	607	1e-173
50A_16764_HPCD94F03F0NDG	gi|171466633|gb|EU400587.1| Malassezia restrict	607	1e-173
50A_16835_HPCD94F03FU480	gi|171466633|gb|EU400587.1| Malassezia restrict	607	1e-173
50A_16853_HPCD94F03G3CTC	gi|171466633|gb|EU400587.1| Malassezia restrict	607	1e-173
50A_16875_HPCD94F03G5FML	gi|171466633|gb|EU400587.1| Malassezia restrict	607	1e-173
50A_16950_HPCD94F03FS2I0	gi|171466633|gb|EU400587.1| Malassezia restrict	607	1e-173
50A_16997_HPCD94F03GUH57	gi|171466633|gb|EU400587.1| Malassezia restrict	607	1e-173
50A_17089_HPCD94F03F35MW	gi|171466633|gb|EU400587.1| Malassezia restrict	607	1e-173
50A_17188_HPCD94F03GTQ9L	gi|171466633|gb|EU400587.1| Malassezia restrict	607	1e-173
50A_17250_HPCD94F03GCP6C	gi|171466633|gb|EU400587.1| Malassezia restrict	607	1e-173
50A_17258_HPCD94F03GS8GF	gi|171466633|gb|EU400587.1| Malassezia restrict	607	1e-173
50A_17443_HPCD94F03F4BY4	gi|171466633|gb|EU400587.1| Malassezia restrict	607	1e-173
50A_17568_HPCD94F03HC3BT	gi|171466633|gb|EU400587.1| Malassezia restrict	607	1e-173
50A_17636_HPCD94F03HBD4I	gi|171466633|gb|EU400587.1| Malassezia restrict	607	1e-173
50A_17687_HPCD94F03FOF12	gi|171466633|gb|EU400587.1| Malassezia restrict	607	1e-173
50A_17761_HPCD94F03FTHUC	gi|171466633|gb|EU400587.1| Malassezia restrict	607	1e-173
50A_17817_HPCD94F03F7UUP	gi|171466633|gb|EU400587.1| Malassezia restrict	607	1e-173
50A_17837_HPCD94F03G8S9E	gi|171466633|gb|EU400587.1| Malassezia restrict	607	1e-173
50A_17908_HPCD94F03HG639	gi|171466633|gb|EU400587.1| Malassezia restrict	607	1e-173
50A_17956_HPCD94F03FOBUI	gi|171466633|gb|EU400587.1| Malassezia restrict	607	1e-173
50A_18043_HPCD94F03G7LAL	gi|171466633|gb|EU400587.1| Malassezia restrict	607	1e-173
50A_18199_HPCD94F03HFGT9	gi|171466633|gb|EU400587.1| Malassezia restrict	607	1e-173
50A_18348_HPCD94F03FSQAT	gi|171466633|gb|EU400587.1| Malassezia restrict	607	1e-173
50A_18380_HPCD94F03FXKP4	gi|171466633|gb|EU400587.1| Malassezia restrict	607	1e-173
50A_18421_HPCD94F03GJD9Z	gi|171466633|gb|EU400587.1| Malassezia restrict	607	1e-173
50A_18464_HPCD94F03GA6SN	gi|171466633|gb|EU400587.1| Malassezia restrict	607	1e-173
50A_18609_HPCD94F03G5PQB	gi|171466633|gb|EU400587.1| Malassezia restrict	607	1e-173
50A_18872_HPCD94F03FOBV1	gi|171466633|gb|EU400587.1| Malassezia restrict	607	1e-173
50A_18904_HPCD94F03FQ2IH	gi|171466633|gb|EU400587.1| Malassezia restrict	607	1e-173
50A_18992_HPCD94F03FKM3A	gi|171466633|gb|EU400587.1| Malassezia restrict	607	1e-173
50A_18994_HPCD94F03FQI92	gi|171466633|gb|EU400587.1| Malassezia restrict	607	1e-173
50A_19094_HPCD94F03FMW1R	gi|171466633|gb|EU400587.1| Malassezia restrict	607	1e-173
50A_19190_HPCD94F03GIJ3X	gi|171466633|gb|EU400587.1| Malassezia restrict	607	1e-173
50A_19243_HPCD94F03F0R4A	gi|171466633|gb|EU400587.1| Malassezia restrict	607	1e-173
50A_19267_HPCD94F03HDW01	gi|171466633|gb|EU400587.1| Malassezia restrict	607	1e-173
50A_19273_HPCD94F03FL11X	gi|171466633|gb|EU400587.1| Malassezia restrict	607	1e-173
50A_19314_HPCD94F03GUA5N	gi|171466633|gb|EU400587.1| Malassezia restrict	607	1e-173
50A_19330_HPCD94F03FRLFC	gi|171466633|gb|EU400587.1| Malassezia restrict	607	1e-173
50A_19331_HPCD94F03HFFW5	gi|171466633|gb|EU400587.1| Malassezia restrict	607	1e-173
50A_19403_HPCD94F03F5QKO	gi|171466633|gb|EU400587.1| Malassezia restrict	607	1e-173
50A_19405_HPCD94F03GS1WC	gi|171466633|gb|EU400587.1| Malassezia restrict	607	1e-173
50A_19414_HPCD94F03HAJA6	gi|171466633|gb|EU400587.1| Malassezia restrict	607	1e-173
50A_19422_HPCD94F03HHLXG	gi|171466633|gb|EU400587.1| Malassezia restrict	607	1e-173
50A_19660_HPCD94F03F2965	gi|171466633|gb|EU400587.1| Malassezia restrict	607	1e-173
50A_19711_HPCD94F03FKX1O	gi|171466633|gb|EU400587.1| Malassezia restrict	607	1e-173
50A_19903_HPCD94F03G6BGY	gi|171466633|gb|EU400587.1| Malassezia restrict	607	1e-173
50A_19950_HPCD94F03G8FL3	gi|171466633|gb|EU400587.1| Malassezia restrict	607	1e-173
50A_20016_HPCD94F03GH2LD	gi|171466633|gb|EU400587.1| Malassezia restrict	607	1e-173
50A_20193_HPCD94F03FQYNV	gi|171466633|gb|EU400587.1| Malassezia restrict	607	1e-173
50A_20201_HPCD94F03G5VBM	gi|171466633|gb|EU400587.1| Malassezia restrict	607	1e-173
50A_20219_HPCD94F03FSTOH	gi|171466633|gb|EU400587.1| Malassezia restrict	607	1e-173
50A_20233_HPCD94F03GEW9M	gi|171466633|gb|EU400587.1| Malassezia restrict	607	1e-173
50A_20354_HPCD94F03GV38A	gi|171466633|gb|EU400587.1| Malassezia restrict	607	1e-173
50A_20421_HPCD94F03GJ6LH	gi|171466633|gb|EU400587.1| Malassezia restrict	607	1e-173
50A_20489_HPCD94F03GDS16	gi|171466633|gb|EU400587.1| Malassezia restrict	607	1e-173
50A_20588_HPCD94F03GMJ9U	gi|171466633|gb|EU400587.1| Malassezia restrict	607	1e-173
50A_20695_HPCD94F03F2XA8	gi|171466633|gb|EU400587.1| Malassezia restrict	607	1e-173
50A_21232_HPCD94F03FWNHG	gi|171466633|gb|EU400587.1| Malassezia restrict	607	1e-173
50A_21233_HPCD94F03HBVW7	gi|171466633|gb|EU400587.1| Malassezia restrict	607	1e-173
50A_21354_HPCD94F03FWF0V	gi|171466633|gb|EU400587.1| Malassezia restrict	607	1e-173
50A_21373_HPCD94F03GS0PO	gi|171466633|gb|EU400587.1| Malassezia restrict	607	1e-173
50A_21498_HPCD94F03F729Y	gi|171466633|gb|EU400587.1| Malassezia restrict	607	1e-173
50A_21526_HPCD94F03FLK9A	gi|171466633|gb|EU400587.1| Malassezia restrict	607	1e-173
50A_21527_HPCD94F03G5724	gi|171466633|gb|EU400587.1| Malassezia restrict	607	1e-173
50A_21540_HPCD94F03F1T78	gi|171466633|gb|EU400587.1| Malassezia restrict	607	1e-173
50A_21558_HPCD94F03FOR5B	gi|171466633|gb|EU400587.1| Malassezia restrict	607	1e-173
50A_21578_HPCD94F03FKJZO	gi|171466633|gb|EU400587.1| Malassezia restrict	607	1e-173
50A_21638_HPCD94F03GQIL8	gi|171466633|gb|EU400587.1| Malassezia restrict	607	1e-173
50A_21641_HPCD94F03GHJ2Q	gi|171466633|gb|EU400587.1| Malassezia restrict	607	1e-173
50A_21736_HPCD94F03GU3JU	gi|171466633|gb|EU400587.1| Malassezia restrict	607	1e-173
50A_21743_HPCD94F03F4W8S	gi|171466633|gb|EU400587.1| Malassezia restrict	607	1e-173
50A_21886_HPCD94F03GUAID	gi|171466633|gb|EU400587.1| Malassezia restrict	607	1e-173
50A_21895_HPCD94F03GJ4AN	gi|171466633|gb|EU400587.1| Malassezia restrict	607	1e-173
50A_21925_HPCD94F03FVZZF	gi|171466633|gb|EU400587.1| Malassezia restrict	607	1e-173
50A_21936_HPCD94F03FXDP8	gi|171466633|gb|EU400587.1| Malassezia restrict	607	1e-173
50A_21985_HPCD94F03GJHM8	gi|171466633|gb|EU400587.1| Malassezia restrict	607	1e-173
50A_22081_HPCD94F03F5KVL	gi|171466633|gb|EU400587.1| Malassezia restrict	607	1e-173
50A_22198_HPCD94F03GAD34	gi|171466633|gb|EU400587.1| Malassezia restrict	607	1e-173
50A_22310_HPCD94F03GU7SC	gi|171466633|gb|EU400587.1| Malassezia restrict	607	1e-173
50A_22363_HPCD94F03GL8R1	gi|171466633|gb|EU400587.1| Malassezia restrict	607	1e-173
50A_22427_HPCD94F03FQKRZ	gi|171466633|gb|EU400587.1| Malassezia restrict	607	1e-173
50A_22480_HPCD94F03G1ITL	gi|171466633|gb|EU400587.1| Malassezia restrict	607	1e-173
50A_22491_HPCD94F03FMWJM	gi|171466633|gb|EU400587.1| Malassezia restrict	607	1e-173
50A_22519_HPCD94F03GPMB0	gi|171466633|gb|EU400587.1| Malassezia restrict	607	1e-173
50A_22592_HPCD94F03F2GFR	gi|171466633|gb|EU400587.1| Malassezia restrict	607	1e-173
50A_23056_HPCD94F03FWN3J	gi|171466633|gb|EU400587.1| Malassezia restrict	607	1e-173
50A_23170_HPCD94F03HEVVP	gi|171466633|gb|EU400587.1| Malassezia restrict	607	1e-173
50A_23357_HPCD94F03GPJIN	gi|171466633|gb|EU400587.1| Malassezia restrict	607	1e-173
50A_23385_HPCD94F03G29TS	gi|171466633|gb|EU400587.1| Malassezia restrict	607	1e-173
50A_23465_HPCD94F03G9G0B	gi|171466633|gb|EU400587.1| Malassezia restrict	607	1e-173
50A_23554_HPCD94F03FNKCT	gi|171466633|gb|EU400587.1| Malassezia restrict	607	1e-173
50A_23599_HPCD94F03G1KLJ	gi|171466633|gb|EU400587.1| Malassezia restrict	607	1e-173
50A_23618_HPCD94F03FI493	gi|171466633|gb|EU400587.1| Malassezia restrict	607	1e-173
50A_23635_HPCD94F03FRKDP	gi|171466633|gb|EU400587.1| Malassezia restrict	607	1e-173
50A_23726_HPCD94F03GPUMV	gi|171466633|gb|EU400587.1| Malassezia restrict	607	1e-173
50A_23805_HPCD94F03F1TGL	gi|171466633|gb|EU400587.1| Malassezia restrict	607	1e-173
50A_23873_HPCD94F03FVR5W	gi|171466633|gb|EU400587.1| Malassezia restrict	607	1e-173
50A_23908_HPCD94F03GA3WZ	gi|171466633|gb|EU400587.1| Malassezia restrict	607	1e-173
50A_23921_HPCD94F03F9OES	gi|171466633|gb|EU400587.1| Malassezia restrict	607	1e-173
50A_23985_HPCD94F03HHSWO	gi|171466633|gb|EU400587.1| Malassezia restrict	607	1e-173
50A_24004_HPCD94F03GE43S	gi|171466633|gb|EU400587.1| Malassezia restrict	607	1e-173
50A_24122_HPCD94F03GLH2T	gi|171466633|gb|EU400587.1| Malassezia restrict	607	1e-173
50A_24160_HPCD94F03HE7KG	gi|171466633|gb|EU400587.1| Malassezia restrict	607	1e-173
50A_24281_HPCD94F03GQPPE	gi|171466633|gb|EU400587.1| Malassezia restrict	607	1e-173
50A_24283_HPCD94F03G47QZ	gi|171466633|gb|EU400587.1| Malassezia restrict	607	1e-173
50A_24288_HPCD94F03GO67E	gi|171466633|gb|EU400587.1| Malassezia restrict	607	1e-173
50A_24289_HPCD94F03G5CKM	gi|171466633|gb|EU400587.1| Malassezia restrict	607	1e-173
50A_24606_HPCD94F03GBHE1	gi|171466633|gb|EU400587.1| Malassezia restrict	607	1e-173
50A_24612_HPCD94F03G55SY	gi|171466633|gb|EU400587.1| Malassezia restrict	607	1e-173
50A_24701_HPCD94F03FRRT4	gi|171466633|gb|EU400587.1| Malassezia restrict	607	1e-173
50A_24892_HPCD94F03HE75O	gi|171466633|gb|EU400587.1| Malassezia restrict	607	1e-173
50A_25026_HPCD94F03FML9O	gi|171466633|gb|EU400587.1| Malassezia restrict	607	1e-173
50A_25072_HPCD94F03GJ69N	gi|171466633|gb|EU400587.1| Malassezia restrict	607	1e-173
50A_25085_HPCD94F03HD17Z	gi|171466633|gb|EU400587.1| Malassezia restrict	607	1e-173
50A_25145_HPCD94F03HEL3N	gi|171466633|gb|EU400587.1| Malassezia restrict	607	1e-173
50A_25383_HPCD94F03HA0XS	gi|171466633|gb|EU400587.1| Malassezia restrict	607	1e-173
50A_25398_HPCD94F03GFPUB	gi|171466633|gb|EU400587.1| Malassezia restrict	607	1e-173
50A_25542_HPCD94F03FTI7F	gi|171466633|gb|EU400587.1| Malassezia restrict	607	1e-173
50A_25638_HPCD94F03HCB4K	gi|171466633|gb|EU400587.1| Malassezia restrict	607	1e-173
50A_25651_HPCD94F03GZ1LV	gi|171466633|gb|EU400587.1| Malassezia restrict	607	1e-173
50A_25736_HPCD94F03HIJ4W	gi|171466633|gb|EU400587.1| Malassezia restrict	607	1e-173
50A_26102_HPCD94F03FQE77	gi|171466633|gb|EU400587.1| Malassezia restrict	607	1e-173
50A_26145_HPCD94F03HFTBD	gi|171466633|gb|EU400587.1| Malassezia restrict	607	1e-173
50A_26146_HPCD94F03FZEIO	gi|171466633|gb|EU400587.1| Malassezia restrict	607	1e-173
50A_26187_HPCD94F03GXGHU	gi|171466633|gb|EU400587.1| Malassezia restrict	607	1e-173
50A_26261_HPCD94F03FOU8D	gi|171466633|gb|EU400587.1| Malassezia restrict	607	1e-173
50A_26277_HPCD94F03G8LDQ	gi|171466633|gb|EU400587.1| Malassezia restrict	607	1e-173
50A_26379_HPCD94F03GIFEF	gi|171466633|gb|EU400587.1| Malassezia restrict	607	1e-173
50A_26577_HPCD94F03GRFKB	gi|171466633|gb|EU400587.1| Malassezia restrict	607	1e-173
50A_26653_HPCD94F03F5D6Y	gi|171466633|gb|EU400587.1| Malassezia restrict	607	1e-173
50A_26744_HPCD94F03GKSZG	gi|171466633|gb|EU400587.1| Malassezia restrict	607	1e-173
50A_26847_HPCD94F03GSJOK	gi|171466633|gb|EU400587.1| Malassezia restrict	607	1e-173
50A_26852_HPCD94F03GAJ5Y	gi|171466633|gb|EU400587.1| Malassezia restrict	607	1e-173
50A_26874_HPCD94F03GZEY6	gi|171466633|gb|EU400587.1| Malassezia restrict	607	1e-173
50A_26879_HPCD94F03FYLL4	gi|171466633|gb|EU400587.1| Malassezia restrict	607	1e-173
50A_26884_HPCD94F03HCEYF	gi|171466633|gb|EU400587.1| Malassezia restrict	607	1e-173
50A_26927_HPCD94F03G3OBM	gi|171466633|gb|EU400587.1| Malassezia restrict	607	1e-173
50A_26977_HPCD94F03FMCI6	gi|171466633|gb|EU400587.1| Malassezia restrict	607	1e-173
50A_26993_HPCD94F03FLI4W	gi|171466633|gb|EU400587.1| Malassezia restrict	607	1e-173
50A_27031_HPCD94F03G8YQU	gi|171466633|gb|EU400587.1| Malassezia restrict	607	1e-173
50A_27041_HPCD94F03F7CM0	gi|171466633|gb|EU400587.1| Malassezia restrict	607	1e-173
50A_27154_HPCD94F03G1OSR	gi|171466633|gb|EU400587.1| Malassezia restrict	607	1e-173
50A_27157_HPCD94F03HG21V	gi|171466633|gb|EU400587.1| Malassezia restrict	607	1e-173
50A_27184_HPCD94F03G73FK	gi|171466633|gb|EU400587.1| Malassezia restrict	607	1e-173
50A_27189_HPCD94F03F23XS	gi|171466633|gb|EU400587.1| Malassezia restrict	607	1e-173
50A_27195_HPCD94F03F17TB	gi|171466633|gb|EU400587.1| Malassezia restrict	607	1e-173
50A_27225_HPCD94F03GPS04	gi|171466633|gb|EU400587.1| Malassezia restrict	607	1e-173
50A_27351_HPCD94F03HCAO8	gi|171466633|gb|EU400587.1| Malassezia restrict	607	1e-173
50A_27422_HPCD94F03FR7HB	gi|171466633|gb|EU400587.1| Malassezia restrict	607	1e-173
50A_27423_HPCD94F03F6E23	gi|171466633|gb|EU400587.1| Malassezia restrict	607	1e-173
50A_27430_HPCD94F03G8LO0	gi|171466633|gb|EU400587.1| Malassezia restrict	607	1e-173
50A_27477_HPCD94F03GD9Y9	gi|171466633|gb|EU400587.1| Malassezia restrict	607	1e-173
50A_27649_HPCD94F03FZT98	gi|171466633|gb|EU400587.1| Malassezia restrict	607	1e-173
50A_27680_HPCD94F03GEN0C	gi|171466633|gb|EU400587.1| Malassezia restrict	607	1e-173
50A_27856_HPCD94F03GQ2TB	gi|171466633|gb|EU400587.1| Malassezia restrict	607	1e-173
50A_28039_HPCD94F03F7JP7	gi|171466633|gb|EU400587.1| Malassezia restrict	607	1e-173
50A_28067_HPCD94F03HA7BH	gi|171466633|gb|EU400587.1| Malassezia restrict	607	1e-173
50A_28077_HPCD94F03G5NEV	gi|171466633|gb|EU400587.1| Malassezia restrict	607	1e-173
50A_28123_HPCD94F03F4JVS	gi|171466633|gb|EU400587.1| Malassezia restrict	607	1e-173
50A_28178_HPCD94F03HAO6C	gi|171466633|gb|EU400587.1| Malassezia restrict	607	1e-173
50A_28190_HPCD94F03GIB59	gi|171466633|gb|EU400587.1| Malassezia restrict	607	1e-173
50A_28281_HPCD94F03FWP3F	gi|171466633|gb|EU400587.1| Malassezia restrict	607	1e-173
50A_28404_HPCD94F03GJEH9	gi|171466633|gb|EU400587.1| Malassezia restrict	607	1e-173
50A_28420_HPCD94F03FPB3O	gi|171466633|gb|EU400587.1| Malassezia restrict	607	1e-173
50A_28427_HPCD94F03FQZY8	gi|171466633|gb|EU400587.1| Malassezia restrict	607	1e-173
50A_28484_HPCD94F03HDIDR	gi|171466633|gb|EU400587.1| Malassezia restrict	607	1e-173
50A_28506_HPCD94F03G4G29	gi|171466633|gb|EU400587.1| Malassezia restrict	607	1e-173
50A_28599_HPCD94F03GNFUJ	gi|171466633|gb|EU400587.1| Malassezia restrict	607	1e-173
50A_28608_HPCD94F03FQNNE	gi|171466633|gb|EU400587.1| Malassezia restrict	607	1e-173
50A_28620_HPCD94F03GXYKX	gi|171466633|gb|EU400587.1| Malassezia restrict	607	1e-173
50A_28717_HPCD94F03F7XCQ	gi|171466633|gb|EU400587.1| Malassezia restrict	607	1e-173
50A_28782_HPCD94F03G8S7W	gi|171466633|gb|EU400587.1| Malassezia restrict	607	1e-173
50A_28792_HPCD94F03GMU83	gi|171466633|gb|EU400587.1| Malassezia restrict	607	1e-173
50A_28827_HPCD94F03F64TB	gi|171466633|gb|EU400587.1| Malassezia restrict	607	1e-173
50A_28892_HPCD94F03GP9WB	gi|171466633|gb|EU400587.1| Malassezia restrict	607	1e-173
50A_28893_HPCD94F03GO67T	gi|171466633|gb|EU400587.1| Malassezia restrict	607	1e-173
50A_28919_HPCD94F03G70J7	gi|171466633|gb|EU400587.1| Malassezia restrict	607	1e-173
50A_28962_HPCD94F03FQTB3	gi|171466633|gb|EU400587.1| Malassezia restrict	607	1e-173
50A_29069_HPCD94F03G9P9J	gi|171466633|gb|EU400587.1| Malassezia restrict	607	1e-173
50A_29241_HPCD94F03GKF2V	gi|171466633|gb|EU400587.1| Malassezia restrict	607	1e-173
50A_29253_HPCD94F03GZTBL	gi|171466633|gb|EU400587.1| Malassezia restrict	607	1e-173
50A_29370_HPCD94F03FUDS9	gi|171466633|gb|EU400587.1| Malassezia restrict	607	1e-173
50A_29381_HPCD94F03HCJVC	gi|171466633|gb|EU400587.1| Malassezia restrict	607	1e-173
50A_29438_HPCD94F03HFWZR	gi|171466633|gb|EU400587.1| Malassezia restrict	607	1e-173
50A_29557_HPCD94F03GVZPB	gi|171466633|gb|EU400587.1| Malassezia restrict	607	1e-173
50A_29573_HPCD94F03GT7NS	gi|171466633|gb|EU400587.1| Malassezia restrict	607	1e-173
50A_29671_HPCD94F03GMR5I	gi|171466633|gb|EU400587.1| Malassezia restrict	607	1e-173
50A_29694_HPCD94F03GCCGZ	gi|171466633|gb|EU400587.1| Malassezia restrict	607	1e-173
50A_29699_HPCD94F03F9ZQL	gi|171466633|gb|EU400587.1| Malassezia restrict	607	1e-173
50A_29751_HPCD94F03GIZNL	gi|171466633|gb|EU400587.1| Malassezia restrict	607	1e-173
50A_29764_HPCD94F03FJRGR	gi|171466633|gb|EU400587.1| Malassezia restrict	607	1e-173
50A_29834_HPCD94F03GUUI7	gi|171466633|gb|EU400587.1| Malassezia restrict	607	1e-173
50A_29983_HPCD94F03FP4YA	gi|171466633|gb|EU400587.1| Malassezia restrict	607	1e-173
50A_30023_HPCD94F03GOVKG	gi|171466633|gb|EU400587.1| Malassezia restrict	607	1e-173
50A_30025_HPCD94F03FLDIM	gi|171466633|gb|EU400587.1| Malassezia restrict	607	1e-173
50A_30077_HPCD94F03G6HZ6	gi|171466633|gb|EU400587.1| Malassezia restrict	607	1e-173
50A_30287_HPCD94F03F056I	gi|171466633|gb|EU400587.1| Malassezia restrict	607	1e-173
50A_30327_HPCD94F03FJMOD	gi|171466633|gb|EU400587.1| Malassezia restrict	607	1e-173
50A_30418_HPCD94F03FPHEH	gi|171466633|gb|EU400587.1| Malassezia restrict	607	1e-173
50A_30437_HPCD94F03G6KQW	gi|171466633|gb|EU400587.1| Malassezia restrict	607	1e-173
50A_30624_HPCD94F03G8Y7N	gi|171466633|gb|EU400587.1| Malassezia restrict	607	1e-173
50A_30830_HPCD94F03FVKKJ	gi|171466633|gb|EU400587.1| Malassezia restrict	607	1e-173
50A_30834_HPCD94F03G2DHW	gi|171466633|gb|EU400587.1| Malassezia restrict	607	1e-173
50A_30871_HPCD94F03G6CS4	gi|171466633|gb|EU400587.1| Malassezia restrict	607	1e-173
50A_30888_HPCD94F03FTX6C	gi|171466633|gb|EU400587.1| Malassezia restrict	607	1e-173
50A_30989_HPCD94F03FKHN8	gi|171466633|gb|EU400587.1| Malassezia restrict	607	1e-173
50A_31043_HPCD94F03FOVQA	gi|171466633|gb|EU400587.1| Malassezia restrict	607	1e-173
50A_31094_HPCD94F03F1WF2	gi|171466633|gb|EU400587.1| Malassezia restrict	607	1e-173
50A_31104_HPCD94F03FKJQ5	gi|171466633|gb|EU400587.1| Malassezia restrict	607	1e-173
50A_31110_HPCD94F03FUENJ	gi|171466633|gb|EU400587.1| Malassezia restrict	607	1e-173
50A_31121_HPCD94F03FLFPE	gi|171466633|gb|EU400587.1| Malassezia restrict	607	1e-173
50A_31156_HPCD94F03HFMLJ	gi|171466633|gb|EU400587.1| Malassezia restrict	607	1e-173
50A_31312_HPCD94F03F9F9L	gi|171466633|gb|EU400587.1| Malassezia restrict	607	1e-173
50A_31476_HPCD94F03G28G9	gi|171466633|gb|EU400587.1| Malassezia restrict	607	1e-173
50A_31479_HPCD94F03GTZWV	gi|171466633|gb|EU400587.1| Malassezia restrict	607	1e-173
50A_31487_HPCD94F03FY5C0	gi|171466633|gb|EU400587.1| Malassezia restrict	607	1e-173
50A_31532_HPCD94F03GERWP	gi|171466633|gb|EU400587.1| Malassezia restrict	607	1e-173
50A_31563_HPCD94F03FRHRY	gi|171466633|gb|EU400587.1| Malassezia restrict	607	1e-173
50A_31617_HPCD94F03GDL2E	gi|171466633|gb|EU400587.1| Malassezia restrict	607	1e-173
50A_31652_HPCD94F03FJ487	gi|171466633|gb|EU400587.1| Malassezia restrict	607	1e-173
50A_31697_HPCD94F03GW7NF	gi|171466633|gb|EU400587.1| Malassezia restrict	607	1e-173
50A_31709_HPCD94F03G8FIU	gi|171466633|gb|EU400587.1| Malassezia restrict	607	1e-173
50A_31747_HPCD94F03FOHG9	gi|171466633|gb|EU400587.1| Malassezia restrict	607	1e-173
50A_31803_HPCD94F03GU81Y	gi|171466633|gb|EU400587.1| Malassezia restrict	607	1e-173
50A_31875_HPCD94F03HAJ6L	gi|171466633|gb|EU400587.1| Malassezia restrict	607	1e-173
50A_31977_HPCD94F03FT6XD	gi|171466633|gb|EU400587.1| Malassezia restrict	607	1e-173
50A_31989_HPCD94F03GUF76	gi|171466633|gb|EU400587.1| Malassezia restrict	607	1e-173
50A_31992_HPCD94F03FXDWT	gi|171466633|gb|EU400587.1| Malassezia restrict	607	1e-173
50A_32002_HPCD94F03F5UMQ	gi|171466633|gb|EU400587.1| Malassezia restrict	607	1e-173
50A_32031_HPCD94F03HCF4H	gi|171466633|gb|EU400587.1| Malassezia restrict	607	1e-173
50A_32054_HPCD94F03HGBAB	gi|171466633|gb|EU400587.1| Malassezia restrict	607	1e-173
50A_32131_HPCD94F03F4ON1	gi|171466633|gb|EU400587.1| Malassezia restrict	607	1e-173
50A_32163_HPCD94F03FTG3B	gi|171466633|gb|EU400587.1| Malassezia restrict	607	1e-173
50A_32346_HPCD94F03G0CUM	gi|171466633|gb|EU400587.1| Malassezia restrict	607	1e-173
50A_32380_HPCD94F03GDG9R	gi|171466633|gb|EU400587.1| Malassezia restrict	607	1e-173
50A_32398_HPCD94F03G7GQN	gi|171466633|gb|EU400587.1| Malassezia restrict	607	1e-173
50A_32524_HPCD94F03G5CYK	gi|171466633|gb|EU400587.1| Malassezia restrict	607	1e-173
50A_32531_HPCD94F03GI2T3	gi|171466633|gb|EU400587.1| Malassezia restrict	607	1e-173
50A_32573_HPCD94F03GGLAR	gi|171466633|gb|EU400587.1| Malassezia restrict	607	1e-173
50A_32749_HPCD94F03GLC8X	gi|171466633|gb|EU400587.1| Malassezia restrict	607	1e-173
50A_32750_HPCD94F03HD7G8	gi|171466633|gb|EU400587.1| Malassezia restrict	607	1e-173
50A_32754_HPCD94F03GUJB9	gi|171466633|gb|EU400587.1| Malassezia restrict	607	1e-173
50A_32840_HPCD94F03GMDFS	gi|171466633|gb|EU400587.1| Malassezia restrict	607	1e-173
50A_32924_HPCD94F03FP94R	gi|171466633|gb|EU400587.1| Malassezia restrict	607	1e-173
50A_33041_HPCD94F03G95Y4	gi|171466633|gb|EU400587.1| Malassezia restrict	607	1e-173
50A_33096_HPCD94F03F02HS	gi|171466633|gb|EU400587.1| Malassezia restrict	607	1e-173
50A_33158_HPCD94F03FS7BX	gi|171466633|gb|EU400587.1| Malassezia restrict	607	1e-173
50A_33165_HPCD94F03GENPF	gi|171466633|gb|EU400587.1| Malassezia restrict	607	1e-173
50A_33171_HPCD94F03FKG3G	gi|171466633|gb|EU400587.1| Malassezia restrict	607	1e-173
50A_33210_HPCD94F03F2H6R	gi|171466633|gb|EU400587.1| Malassezia restrict	607	1e-173
50A_33393_HPCD94F03GMU9A	gi|171466633|gb|EU400587.1| Malassezia restrict	607	1e-173
50A_33458_HPCD94F03HHZ35	gi|171466633|gb|EU400587.1| Malassezia restrict	607	1e-173
50A_33682_HPCD94F03F2XMI	gi|171466633|gb|EU400587.1| Malassezia restrict	607	1e-173
50A_33757_HPCD94F03GF02H	gi|171466633|gb|EU400587.1| Malassezia restrict	607	1e-173
50A_33803_HPCD94F03G4N9Q	gi|171466633|gb|EU400587.1| Malassezia restrict	607	1e-173
50A_33878_HPCD94F03G0FIR	gi|171466633|gb|EU400587.1| Malassezia restrict	607	1e-173
50A_33919_HPCD94F03HBFQO	gi|171466633|gb|EU400587.1| Malassezia restrict	607	1e-173
50A_34067_HPCD94F03GLWJ4	gi|171466633|gb|EU400587.1| Malassezia restrict	607	1e-173
50A_34094_HPCD94F03F78YS	gi|171466633|gb|EU400587.1| Malassezia restrict	607	1e-173
50A_34213_HPCD94F03G3464	gi|171466633|gb|EU400587.1| Malassezia restrict	607	1e-173
50A_34268_HPCD94F03GULBK	gi|171466633|gb|EU400587.1| Malassezia restrict	607	1e-173
50A_34314_HPCD94F03FZTFI	gi|171466633|gb|EU400587.1| Malassezia restrict	607	1e-173
50A_34352_HPCD94F03GU1PC	gi|171466633|gb|EU400587.1| Malassezia restrict	607	1e-173
50A_34398_HPCD94F03F12JW	gi|171466633|gb|EU400587.1| Malassezia restrict	607	1e-173
50A_34478_HPCD94F03F2FYH	gi|171466633|gb|EU400587.1| Malassezia restrict	607	1e-173
50A_34613_HPCD94F03GMRK4	gi|171466633|gb|EU400587.1| Malassezia restrict	607	1e-173
50A_34622_HPCD94F03GEOA0	gi|171466633|gb|EU400587.1| Malassezia restrict	607	1e-173
50A_34672_HPCD94F03G0IXV	gi|171466633|gb|EU400587.1| Malassezia restrict	607	1e-173
50A_34709_HPCD94F03FPAMS	gi|171466633|gb|EU400587.1| Malassezia restrict	607	1e-173
50A_34734_HPCD94F03FVKW3	gi|171466633|gb|EU400587.1| Malassezia restrict	607	1e-173
50A_34888_HPCD94F03G2CK2	gi|171466633|gb|EU400587.1| Malassezia restrict	607	1e-173
50A_34951_HPCD94F03G4KKE	gi|171466633|gb|EU400587.1| Malassezia restrict	607	1e-173
50A_34966_HPCD94F03HDVUV	gi|171466633|gb|EU400587.1| Malassezia restrict	607	1e-173
50A_34976_HPCD94F03HB7DP	gi|171466633|gb|EU400587.1| Malassezia restrict	607	1e-173
50A_34985_HPCD94F03GMZWE	gi|171466633|gb|EU400587.1| Malassezia restrict	607	1e-173
50A_35010_HPCD94F03GLDDR	gi|171466633|gb|EU400587.1| Malassezia restrict	607	1e-173
50A_35067_HPCD94F03GJKIA	gi|171466633|gb|EU400587.1| Malassezia restrict	607	1e-173
50A_35152_HPCD94F03FUDOU	gi|171466633|gb|EU400587.1| Malassezia restrict	607	1e-173
50A_35169_HPCD94F03GOCRV	gi|171466633|gb|EU400587.1| Malassezia restrict	607	1e-173
50A_35284_HPCD94F03GN76L	gi|171466633|gb|EU400587.1| Malassezia restrict	607	1e-173
50A_35319_HPCD94F03FYBQD	gi|171466633|gb|EU400587.1| Malassezia restrict	607	1e-173
50A_35330_HPCD94F03GM27D	gi|171466633|gb|EU400587.1| Malassezia restrict	607	1e-173
50A_35354_HPCD94F03G9NVA	gi|171466633|gb|EU400587.1| Malassezia restrict	607	1e-173
50A_35463_HPCD94F03GJSCI	gi|171466633|gb|EU400587.1| Malassezia restrict	607	1e-173
50A_35549_HPCD94F03HF0SP	gi|171466633|gb|EU400587.1| Malassezia restrict	607	1e-173
50A_35603_HPCD94F03FLMG7	gi|171466633|gb|EU400587.1| Malassezia restrict	607	1e-173
50A_35691_HPCD94F03GMUJ6	gi|171466633|gb|EU400587.1| Malassezia restrict	607	1e-173
50A_35699_HPCD94F03HG3ZT	gi|171466633|gb|EU400587.1| Malassezia restrict	607	1e-173
50A_35706_HPCD94F03GC99F	gi|171466633|gb|EU400587.1| Malassezia restrict	607	1e-173
50A_35727_HPCD94F03GP03P	gi|171466633|gb|EU400587.1| Malassezia restrict	607	1e-173
50A_35742_HPCD94F03F2DRV	gi|171466633|gb|EU400587.1| Malassezia restrict	607	1e-173
50A_35806_HPCD94F03GGX30	gi|171466633|gb|EU400587.1| Malassezia restrict	607	1e-173
50A_35897_HPCD94F03FV1CF	gi|171466633|gb|EU400587.1| Malassezia restrict	607	1e-173
50A_35960_HPCD94F03FJIKM	gi|171466633|gb|EU400587.1| Malassezia restrict	607	1e-173
50A_36020_HPCD94F03GP0XY	gi|171466633|gb|EU400587.1| Malassezia restrict	607	1e-173
50A_36053_HPCD94F03HADES	gi|171466633|gb|EU400587.1| Malassezia restrict	607	1e-173
50A_36254_HPCD94F03G0CTL	gi|171466633|gb|EU400587.1| Malassezia restrict	607	1e-173
50A_36322_HPCD94F03GTXWA	gi|171466633|gb|EU400587.1| Malassezia restrict	607	1e-173
50A_36442_HPCD94F03F1Q9M	gi|171466633|gb|EU400587.1| Malassezia restrict	607	1e-173
50A_36444_HPCD94F03GHQQO	gi|171466633|gb|EU400587.1| Malassezia restrict	607	1e-173
50A_36466_HPCD94F03F3AX3	gi|171466633|gb|EU400587.1| Malassezia restrict	607	1e-173
50A_36508_HPCD94F03GJ2CE	gi|171466633|gb|EU400587.1| Malassezia restrict	607	1e-173
50A_36612_HPCD94F03GI8BF	gi|171466633|gb|EU400587.1| Malassezia restrict	607	1e-173
50A_36646_HPCD94F03GXKEK	gi|171466633|gb|EU400587.1| Malassezia restrict	607	1e-173
50A_36671_HPCD94F03GZMZS	gi|171466633|gb|EU400587.1| Malassezia restrict	607	1e-173
50A_36674_HPCD94F03G66LO	gi|171466633|gb|EU400587.1| Malassezia restrict	607	1e-173
50A_36712_HPCD94F03HGQ4L	gi|171466633|gb|EU400587.1| Malassezia restrict	607	1e-173
50A_36778_HPCD94F03F094A	gi|171466633|gb|EU400587.1| Malassezia restrict	607	1e-173
50A_36779_HPCD94F03HANL2	gi|171466633|gb|EU400587.1| Malassezia restrict	607	1e-173
50A_36809_HPCD94F03GQC7I	gi|171466633|gb|EU400587.1| Malassezia restrict	607	1e-173
50A_36855_HPCD94F03GNRFL	gi|171466633|gb|EU400587.1| Malassezia restrict	607	1e-173
50A_36871_HPCD94F03GAYNP	gi|171466633|gb|EU400587.1| Malassezia restrict	607	1e-173
50A_36898_HPCD94F03G2AEF	gi|171466633|gb|EU400587.1| Malassezia restrict	607	1e-173
50A_36960_HPCD94F03G0D47	gi|171466633|gb|EU400587.1| Malassezia restrict	607	1e-173
50A_36989_HPCD94F03GQSHN	gi|171466633|gb|EU400587.1| Malassezia restrict	607	1e-173
50A_36997_HPCD94F03FNY72	gi|171466633|gb|EU400587.1| Malassezia restrict	607	1e-173
50A_37001_HPCD94F03FUMM4	gi|171466633|gb|EU400587.1| Malassezia restrict	607	1e-173
50A_37103_HPCD94F03FN3UM	gi|171466633|gb|EU400587.1| Malassezia restrict	607	1e-173
50A_37124_HPCD94F03FSCHZ	gi|171466633|gb|EU400587.1| Malassezia restrict	607	1e-173
50A_37137_HPCD94F03F6GMK	gi|171466633|gb|EU400587.1| Malassezia restrict	607	1e-173
50A_37224_HPCD94F03FWH8R	gi|171466633|gb|EU400587.1| Malassezia restrict	607	1e-173
50A_37354_HPCD94F03HH7N9	gi|171466633|gb|EU400587.1| Malassezia restrict	607	1e-173
50A_37382_HPCD94F03HF2YG	gi|171466633|gb|EU400587.1| Malassezia restrict	607	1e-173
50A_37401_HPCD94F03FMG9F	gi|171466633|gb|EU400587.1| Malassezia restrict	607	1e-173
50A_37449_HPCD94F03GEOOM	gi|171466633|gb|EU400587.1| Malassezia restrict	607	1e-173
50A_37547_HPCD94F03GK20V	gi|171466633|gb|EU400587.1| Malassezia restrict	607	1e-173
50A_37579_HPCD94F03G4T1D	gi|171466633|gb|EU400587.1| Malassezia restrict	607	1e-173
50A_37582_HPCD94F03GFTL4	gi|171466633|gb|EU400587.1| Malassezia restrict	607	1e-173
50A_37641_HPCD94F03F499I	gi|171466633|gb|EU400587.1| Malassezia restrict	607	1e-173
50A_37644_HPCD94F03HF3I4	gi|171466633|gb|EU400587.1| Malassezia restrict	607	1e-173
50A_37659_HPCD94F03GRAT8	gi|171466633|gb|EU400587.1| Malassezia restrict	607	1e-173
50A_37744_HPCD94F03F5O9A	gi|171466633|gb|EU400587.1| Malassezia restrict	607	1e-173
50A_37750_HPCD94F03HAYYS	gi|171466633|gb|EU400587.1| Malassezia restrict	607	1e-173
50A_37976_HPCD94F03FU7YN	gi|171466633|gb|EU400587.1| Malassezia restrict	607	1e-173
50A_37985_HPCD94F03GXGMK	gi|171466633|gb|EU400587.1| Malassezia restrict	607	1e-173
50A_38020_HPCD94F03G9OWW	gi|171466633|gb|EU400587.1| Malassezia restrict	607	1e-173
50A_38156_HPCD94F03GYNDC	gi|171466633|gb|EU400587.1| Malassezia restrict	607	1e-173
50A_38419_HPCD94F03FORDG	gi|171466633|gb|EU400587.1| Malassezia restrict	607	1e-173
50A_38505_HPCD94F03GTX19	gi|171466633|gb|EU400587.1| Malassezia restrict	607	1e-173
50A_38560_HPCD94F03G49KV	gi|171466633|gb|EU400587.1| Malassezia restrict	607	1e-173
50A_38638_HPCD94F03HCBCA	gi|171466633|gb|EU400587.1| Malassezia restrict	607	1e-173
50A_38691_HPCD94F03GY6XQ	gi|171466633|gb|EU400587.1| Malassezia restrict	607	1e-173
50A_38730_HPCD94F03F46CT	gi|171466633|gb|EU400587.1| Malassezia restrict	607	1e-173
50A_38936_HPCD94F03F8TVA	gi|171466633|gb|EU400587.1| Malassezia restrict	607	1e-173
50A_38944_HPCD94F03G6RST	gi|171466633|gb|EU400587.1| Malassezia restrict	607	1e-173
50A_39016_HPCD94F03HF8H6	gi|171466633|gb|EU400587.1| Malassezia restrict	607	1e-173
50A_39031_HPCD94F03HGRXP	gi|171466633|gb|EU400587.1| Malassezia restrict	607	1e-173
50A_39037_HPCD94F03FTN4T	gi|171466633|gb|EU400587.1| Malassezia restrict	607	1e-173
50A_39082_HPCD94F03GZJ0Q	gi|171466633|gb|EU400587.1| Malassezia restrict	607	1e-173
50A_39102_HPCD94F03FZ9KG	gi|171466633|gb|EU400587.1| Malassezia restrict	607	1e-173
50A_39227_HPCD94F03GD48G	gi|171466633|gb|EU400587.1| Malassezia restrict	607	1e-173
50A_39230_HPCD94F03GWKZI	gi|171466633|gb|EU400587.1| Malassezia restrict	607	1e-173
50A_39359_HPCD94F03FYSFV	gi|171466633|gb|EU400587.1| Malassezia restrict	607	1e-173
50A_39380_HPCD94F03G00PO	gi|171466633|gb|EU400587.1| Malassezia restrict	607	1e-173
50A_39486_HPCD94F03G9M2M	gi|171466633|gb|EU400587.1| Malassezia restrict	607	1e-173
50A_39547_HPCD94F03FM7EP	gi|171466633|gb|EU400587.1| Malassezia restrict	607	1e-173
50A_39611_HPCD94F03GV5IO	gi|171466633|gb|EU400587.1| Malassezia restrict	607	1e-173
50A_39769_HPCD94F03F0B5S	gi|171466633|gb|EU400587.1| Malassezia restrict	607	1e-173
50A_39981_HPCD94F03F4AOZ	gi|171466633|gb|EU400587.1| Malassezia restrict	607	1e-173
50A_40004_HPCD94F03G2JBO	gi|171466633|gb|EU400587.1| Malassezia restrict	607	1e-173
50A_40014_HPCD94F03FTCJ2	gi|171466633|gb|EU400587.1| Malassezia restrict	607	1e-173
50A_40056_HPCD94F03GQ79N	gi|171466633|gb|EU400587.1| Malassezia restrict	607	1e-173
50A_40075_HPCD94F03FVE3L	gi|171466633|gb|EU400587.1| Malassezia restrict	607	1e-173
50A_40096_HPCD94F03GIACB	gi|171466633|gb|EU400587.1| Malassezia restrict	607	1e-173
50A_40355_HPCD94F03FXFSK	gi|171466633|gb|EU400587.1| Malassezia restrict	607	1e-173
50A_40445_HPCD94F03GC3JM	gi|171466633|gb|EU400587.1| Malassezia restrict	607	1e-173
50A_40447_HPCD94F03GKEKQ	gi|171466633|gb|EU400587.1| Malassezia restrict	607	1e-173
50A_40480_HPCD94F03GNHY0	gi|171466633|gb|EU400587.1| Malassezia restrict	607	1e-173
50A_40519_HPCD94F03GL0VD	gi|171466633|gb|EU400587.1| Malassezia restrict	607	1e-173
50A_40557_HPCD94F03FRQ4Z	gi|171466633|gb|EU400587.1| Malassezia restrict	607	1e-173
50A_40631_HPCD94F03HHH8B	gi|171466633|gb|EU400587.1| Malassezia restrict	607	1e-173
50A_40696_HPCD94F03GD1KK	gi|171466633|gb|EU400587.1| Malassezia restrict	607	1e-173
50A_40727_HPCD94F03GDL9Z	gi|171466633|gb|EU400587.1| Malassezia restrict	607	1e-173
50A_40833_HPCD94F03FRXS8	gi|171466633|gb|EU400587.1| Malassezia restrict	607	1e-173
50A_40881_HPCD94F03HHJ71	gi|171466633|gb|EU400587.1| Malassezia restrict	607	1e-173
50A_40932_HPCD94F03FW9NL	gi|171466633|gb|EU400587.1| Malassezia restrict	607	1e-173
50A_40990_HPCD94F03F4N8V	gi|171466633|gb|EU400587.1| Malassezia restrict	607	1e-173
50A_41195_HPCD94F03F4NLZ	gi|171466633|gb|EU400587.1| Malassezia restrict	607	1e-173
50A_41474_HPCD94F03GRP5R	gi|171466633|gb|EU400587.1| Malassezia restrict	607	1e-173
50A_41488_HPCD94F03HDM1A	gi|171466633|gb|EU400587.1| Malassezia restrict	607	1e-173
50A_41523_HPCD94F03GMTTC	gi|171466633|gb|EU400587.1| Malassezia restrict	607	1e-173
50A_41528_HPCD94F03GMNGY	gi|171466633|gb|EU400587.1| Malassezia restrict	607	1e-173
50A_41557_HPCD94F03G2V0X	gi|171466633|gb|EU400587.1| Malassezia restrict	607	1e-173
50A_41591_HPCD94F03HAU5Q	gi|171466633|gb|EU400587.1| Malassezia restrict	607	1e-173
50A_41608_HPCD94F03FR4IC	gi|171466633|gb|EU400587.1| Malassezia restrict	607	1e-173
50A_41745_HPCD94F03HI2FD	gi|171466633|gb|EU400587.1| Malassezia restrict	607	1e-173
50A_41749_HPCD94F03FTC7A	gi|171466633|gb|EU400587.1| Malassezia restrict	607	1e-173
50A_41853_HPCD94F03FLMVZ	gi|171466633|gb|EU400587.1| Malassezia restrict	607	1e-173
50A_41873_HPCD94F03G96QI	gi|171466633|gb|EU400587.1| Malassezia restrict	607	1e-173
50A_41896_HPCD94F03HF505	gi|171466633|gb|EU400587.1| Malassezia restrict	607	1e-173
50A_41959_HPCD94F03GL75D	gi|171466633|gb|EU400587.1| Malassezia restrict	607	1e-173
50A_42048_HPCD94F03FH0D6	gi|171466633|gb|EU400587.1| Malassezia restrict	607	1e-173
50A_42051_HPCD94F03GAKHP	gi|171466633|gb|EU400587.1| Malassezia restrict	607	1e-173
50A_42077_HPCD94F03GZ2VF	gi|171466633|gb|EU400587.1| Malassezia restrict	607	1e-173
50A_42091_HPCD94F03FQZWG	gi|171466633|gb|EU400587.1| Malassezia restrict	607	1e-173
50A_42192_HPCD94F03GKMBR	gi|171466633|gb|EU400587.1| Malassezia restrict	607	1e-173
50A_42202_HPCD94F03G3MT3	gi|171466633|gb|EU400587.1| Malassezia restrict	607	1e-173
50A_42269_HPCD94F03G9WMP	gi|171466633|gb|EU400587.1| Malassezia restrict	607	1e-173
50A_42340_HPCD94F03GBCCI	gi|171466633|gb|EU400587.1| Malassezia restrict	607	1e-173
50A_42377_HPCD94F03GPGLE	gi|171466633|gb|EU400587.1| Malassezia restrict	607	1e-173
50A_42434_HPCD94F03F13PN	gi|171466633|gb|EU400587.1| Malassezia restrict	607	1e-173
50A_42459_HPCD94F03F5ZI6	gi|171466633|gb|EU400587.1| Malassezia restrict	607	1e-173
50A_42514_HPCD94F03HEF2F	gi|171466633|gb|EU400587.1| Malassezia restrict	607	1e-173
50A_42553_HPCD94F03F2GPB	gi|171466633|gb|EU400587.1| Malassezia restrict	607	1e-173
50A_42558_HPCD94F03HDPH9	gi|171466633|gb|EU400587.1| Malassezia restrict	607	1e-173
50A_42709_HPCD94F03F5QAB	gi|171466633|gb|EU400587.1| Malassezia restrict	607	1e-173
50A_42740_HPCD94F03GXMA3	gi|171466633|gb|EU400587.1| Malassezia restrict	607	1e-173
50A_42760_HPCD94F03GZ2PN	gi|171466633|gb|EU400587.1| Malassezia restrict	607	1e-173
50A_42782_HPCD94F03G9WK0	gi|171466633|gb|EU400587.1| Malassezia restrict	607	1e-173
50A_42824_HPCD94F03GFAZG	gi|171466633|gb|EU400587.1| Malassezia restrict	607	1e-173
50A_42918_HPCD94F03FUOQY	gi|171466633|gb|EU400587.1| Malassezia restrict	607	1e-173
50A_43071_HPCD94F03FQWQX	gi|171466633|gb|EU400587.1| Malassezia restrict	607	1e-173
50A_43113_HPCD94F03FV8BR	gi|171466633|gb|EU400587.1| Malassezia restrict	607	1e-173
50A_43367_HPCD94F03FKKK4	gi|171466633|gb|EU400587.1| Malassezia restrict	607	1e-173
50A_43421_HPCD94F03HEUK4	gi|171466633|gb|EU400587.1| Malassezia restrict	607	1e-173
50A_43593_HPCD94F03F2PYW	gi|171466633|gb|EU400587.1| Malassezia restrict	607	1e-173
50A_43604_HPCD94F03GICE9	gi|171466633|gb|EU400587.1| Malassezia restrict	607	1e-173
50A_43627_HPCD94F03FNSN8	gi|171466633|gb|EU400587.1| Malassezia restrict	607	1e-173
50A_43668_HPCD94F03FJIQO	gi|171466633|gb|EU400587.1| Malassezia restrict	607	1e-173
50A_43700_HPCD94F03F6975	gi|171466633|gb|EU400587.1| Malassezia restrict	607	1e-173
50A_43708_HPCD94F03GFQA1	gi|171466633|gb|EU400587.1| Malassezia restrict	607	1e-173
50A_43729_HPCD94F03G5YDV	gi|171466633|gb|EU400587.1| Malassezia restrict	607	1e-173
50A_43827_HPCD94F03GUDCG	gi|171466633|gb|EU400587.1| Malassezia restrict	607	1e-173
50A_43843_HPCD94F03G81J8	gi|171466633|gb|EU400587.1| Malassezia restrict	607	1e-173
50A_43849_HPCD94F03HBOIW	gi|171466633|gb|EU400587.1| Malassezia restrict	607	1e-173
50A_43975_HPCD94F03GK1H3	gi|171466633|gb|EU400587.1| Malassezia restrict	607	1e-173
50A_44080_HPCD94F03F0C70	gi|171466633|gb|EU400587.1| Malassezia restrict	607	1e-173
50A_44100_HPCD94F03FY1WC	gi|171466633|gb|EU400587.1| Malassezia restrict	607	1e-173
50A_44125_HPCD94F03F3YNG	gi|171466633|gb|EU400587.1| Malassezia restrict	607	1e-173
50A_44415_HPCD94F03HGV5P	gi|171466633|gb|EU400587.1| Malassezia restrict	607	1e-173
50A_44438_HPCD94F03GBIEQ	gi|171466633|gb|EU400587.1| Malassezia restrict	607	1e-173
50A_44441_HPCD94F03GG7SN	gi|171466633|gb|EU400587.1| Malassezia restrict	607	1e-173
50A_44559_HPCD94F03GQ0YB	gi|171466633|gb|EU400587.1| Malassezia restrict	607	1e-173
50A_44588_HPCD94F03F4YI5	gi|171466633|gb|EU400587.1| Malassezia restrict	607	1e-173
50A_44718_HPCD94F03HBLPL	gi|171466633|gb|EU400587.1| Malassezia restrict	607	1e-173
50A_44815_HPCD94F03G5FHZ	gi|171466633|gb|EU400587.1| Malassezia restrict	607	1e-173
50A_44822_HPCD94F03GUU11	gi|171466633|gb|EU400587.1| Malassezia restrict	607	1e-173
50A_44883_HPCD94F03G0LIQ	gi|171466633|gb|EU400587.1| Malassezia restrict	607	1e-173
50A_44915_HPCD94F03HE2YA	gi|171466633|gb|EU400587.1| Malassezia restrict	607	1e-173
50A_44999_HPCD94F03GETMH	gi|171466633|gb|EU400587.1| Malassezia restrict	607	1e-173
50A_45015_HPCD94F03GYRX6	gi|171466633|gb|EU400587.1| Malassezia restrict	607	1e-173
50A_45042_HPCD94F03FKG25	gi|171466633|gb|EU400587.1| Malassezia restrict	607	1e-173
50A_45114_HPCD94F03F91PV	gi|171466633|gb|EU400587.1| Malassezia restrict	607	1e-173
50A_45176_HPCD94F03FR5CY	gi|171466633|gb|EU400587.1| Malassezia restrict	607	1e-173
50A_45286_HPCD94F03GPF0O	gi|171466633|gb|EU400587.1| Malassezia restrict	607	1e-173
50A_45308_HPCD94F03GW925	gi|171466633|gb|EU400587.1| Malassezia restrict	607	1e-173
50A_45453_HPCD94F03G0SSQ	gi|171466633|gb|EU400587.1| Malassezia restrict	607	1e-173
50A_45525_HPCD94F03GBBCT	gi|171466633|gb|EU400587.1| Malassezia restrict	607	1e-173
50A_45561_HPCD94F03GEGZD	gi|171466633|gb|EU400587.1| Malassezia restrict	607	1e-173
50A_45615_HPCD94F03G9Z09	gi|171466633|gb|EU400587.1| Malassezia restrict	607	1e-173
50A_45616_HPCD94F03F0A83	gi|171466633|gb|EU400587.1| Malassezia restrict	607	1e-173
50A_45698_HPCD94F03GAUNL	gi|171466633|gb|EU400587.1| Malassezia restrict	607	1e-173
50A_45748_HPCD94F03GE2M0	gi|171466633|gb|EU400587.1| Malassezia restrict	607	1e-173
50A_45887_HPCD94F03G0MOX	gi|171466633|gb|EU400587.1| Malassezia restrict	607	1e-173
50A_45943_HPCD94F03G4OJF	gi|171466633|gb|EU400587.1| Malassezia restrict	607	1e-173
50A_46078_HPCD94F03G0WDH	gi|171466633|gb|EU400587.1| Malassezia restrict	607	1e-173
50A_46092_HPCD94F03HHRKS	gi|171466633|gb|EU400587.1| Malassezia restrict	607	1e-173
50A_46101_HPCD94F03GBV3M	gi|171466633|gb|EU400587.1| Malassezia restrict	607	1e-173
50A_46174_HPCD94F03GB1XW	gi|171466633|gb|EU400587.1| Malassezia restrict	607	1e-173
50A_46182_HPCD94F03GNDM5	gi|171466633|gb|EU400587.1| Malassezia restrict	607	1e-173
50A_46347_HPCD94F03GJYWW	gi|171466633|gb|EU400587.1| Malassezia restrict	607	1e-173
50A_46374_HPCD94F03GHBLJ	gi|171466633|gb|EU400587.1| Malassezia restrict	607	1e-173
50A_46379_HPCD94F03F665C	gi|171466633|gb|EU400587.1| Malassezia restrict	607	1e-173
50A_46406_HPCD94F03GAP0B	gi|171466633|gb|EU400587.1| Malassezia restrict	607	1e-173
50A_46786_HPCD94F03FWTUJ	gi|171466633|gb|EU400587.1| Malassezia restrict	607	1e-173
50A_46850_HPCD94F03GHS1R	gi|171466633|gb|EU400587.1| Malassezia restrict	607	1e-173
50A_47006_HPCD94F03GZKNC	gi|171466633|gb|EU400587.1| Malassezia restrict	607	1e-173
50A_47188_HPCD94F03GJXN6	gi|171466633|gb|EU400587.1| Malassezia restrict	607	1e-173
50A_47262_HPCD94F03HIKSO	gi|171466633|gb|EU400587.1| Malassezia restrict	607	1e-173
50A_47313_HPCD94F03FWB4V	gi|171466633|gb|EU400587.1| Malassezia restrict	607	1e-173
50A_47331_HPCD94F03FSGID	gi|171466633|gb|EU400587.1| Malassezia restrict	607	1e-173
50A_47462_HPCD94F03GPFX7	gi|171466633|gb|EU400587.1| Malassezia restrict	607	1e-173
50A_47570_HPCD94F03GRUZ3	gi|171466633|gb|EU400587.1| Malassezia restrict	607	1e-173
50A_47625_HPCD94F03FMDUN	gi|295656041|gb|HM014471.1| Malassezia sp. M8 1	607	1e-173
50A_47700_HPCD94F03GR43B	gi|171466633|gb|EU400587.1| Malassezia restrict	607	1e-173
50A_47796_HPCD94F03GAWFK	gi|171466633|gb|EU400587.1| Malassezia restrict	607	1e-173
50A_47836_HPCD94F03F21LJ	gi|171466633|gb|EU400587.1| Malassezia restrict	607	1e-173
50A_47879_HPCD94F03GVKEF	gi|171466633|gb|EU400587.1| Malassezia restrict	607	1e-173
50A_47949_HPCD94F03GY32C	gi|171466633|gb|EU400587.1| Malassezia restrict	607	1e-173
50A_48014_HPCD94F03GY7CZ	gi|171466633|gb|EU400587.1| Malassezia restrict	607	1e-173
50A_48234_HPCD94F03FK5OZ	gi|171466633|gb|EU400587.1| Malassezia restrict	607	1e-173
50A_48255_HPCD94F03G2BAI	gi|171466633|gb|EU400587.1| Malassezia restrict	607	1e-173
50A_48256_HPCD94F03GX1ZY	gi|171466633|gb|EU400587.1| Malassezia restrict	607	1e-173
50A_48274_HPCD94F03FVDQG	gi|171466633|gb|EU400587.1| Malassezia restrict	607	1e-173
50A_48340_HPCD94F03F1WF5	gi|171466633|gb|EU400587.1| Malassezia restrict	607	1e-173
50A_48364_HPCD94F03GP5FQ	gi|171466633|gb|EU400587.1| Malassezia restrict	607	1e-173
50A_48447_HPCD94F03F2UO2	gi|171466633|gb|EU400587.1| Malassezia restrict	607	1e-173
50A_48491_HPCD94F03FO462	gi|171466633|gb|EU400587.1| Malassezia restrict	607	1e-173
50A_48550_HPCD94F03F267N	gi|171466633|gb|EU400587.1| Malassezia restrict	607	1e-173
50A_48627_HPCD94F03GZNLM	gi|171466633|gb|EU400587.1| Malassezia restrict	607	1e-173
50A_48634_HPCD94F03G5QC7	gi|171466633|gb|EU400587.1| Malassezia restrict	607	1e-173
50A_48723_HPCD94F03F8DRB	gi|171466633|gb|EU400587.1| Malassezia restrict	607	1e-173
50A_48791_HPCD94F03F4HKN	gi|171466633|gb|EU400587.1| Malassezia restrict	607	1e-173
50A_48829_HPCD94F03GNODV	gi|171466633|gb|EU400587.1| Malassezia restrict	607	1e-173
50A_48888_HPCD94F03F8QNS	gi|171466633|gb|EU400587.1| Malassezia restrict	607	1e-173
50A_48893_HPCD94F03GADSI	gi|171466633|gb|EU400587.1| Malassezia restrict	607	1e-173
50A_48925_HPCD94F03GZA1Q	gi|171466633|gb|EU400587.1| Malassezia restrict	607	1e-173
50A_48931_HPCD94F03G1LXS	gi|171466633|gb|EU400587.1| Malassezia restrict	607	1e-173
50A_48935_HPCD94F03FUSH6	gi|171466633|gb|EU400587.1| Malassezia restrict	607	1e-173
50A_48991_HPCD94F03GRIVM	gi|171466633|gb|EU400587.1| Malassezia restrict	607	1e-173
50A_49115_HPCD94F03FU0FG	gi|171466633|gb|EU400587.1| Malassezia restrict	607	1e-173
50A_49205_HPCD94F03F88MO	gi|171466633|gb|EU400587.1| Malassezia restrict	607	1e-173
50A_49249_HPCD94F03F8LSE	gi|171466633|gb|EU400587.1| Malassezia restrict	607	1e-173
50A_49411_HPCD94F03GSQKS	gi|171466633|gb|EU400587.1| Malassezia restrict	607	1e-173
50A_49538_HPCD94F03F593A	gi|171466633|gb|EU400587.1| Malassezia restrict	607	1e-173
50A_49547_HPCD94F03FNMGB	gi|171466633|gb|EU400587.1| Malassezia restrict	607	1e-173
50A_49552_HPCD94F03GWTFB	gi|171466633|gb|EU400587.1| Malassezia restrict	607	1e-173
50A_49556_HPCD94F03F9YCC	gi|171466633|gb|EU400587.1| Malassezia restrict	607	1e-173
50A_49567_HPCD94F03FI5SG	gi|171466633|gb|EU400587.1| Malassezia restrict	607	1e-173
50A_49580_HPCD94F03GJXAA	gi|171466633|gb|EU400587.1| Malassezia restrict	607	1e-173
50A_49642_HPCD94F03G1EIW	gi|171466633|gb|EU400587.1| Malassezia restrict	607	1e-173
50A_49660_HPCD94F03GJBM4	gi|171466633|gb|EU400587.1| Malassezia restrict	607	1e-173
50A_49707_HPCD94F03G4HZ9	gi|171466633|gb|EU400587.1| Malassezia restrict	607	1e-173
50A_49831_HPCD94F03HHP23	gi|171466633|gb|EU400587.1| Malassezia restrict	607	1e-173
50A_49878_HPCD94F03GHUPN	gi|171466633|gb|EU400587.1| Malassezia restrict	607	1e-173
50A_50038_HPCD94F03GB1MS	gi|171466633|gb|EU400587.1| Malassezia restrict	607	1e-173
50A_50045_HPCD94F03HF8RM	gi|171466633|gb|EU400587.1| Malassezia restrict	607	1e-173
50A_50066_HPCD94F03G5C3K	gi|171466633|gb|EU400587.1| Malassezia restrict	607	1e-173
50A_50107_HPCD94F03FI8R0	gi|171466633|gb|EU400587.1| Malassezia restrict	607	1e-173
50A_50116_HPCD94F03FSXK4	gi|171466633|gb|EU400587.1| Malassezia restrict	607	1e-173
50A_50124_HPCD94F03GV2WQ	gi|171466633|gb|EU400587.1| Malassezia restrict	607	1e-173
50A_50127_HPCD94F03F5MXS	gi|171466633|gb|EU400587.1| Malassezia restrict	607	1e-173
50A_50136_HPCD94F03F09BW	gi|171466633|gb|EU400587.1| Malassezia restrict	607	1e-173
50A_50140_HPCD94F03GB7HY	gi|171466633|gb|EU400587.1| Malassezia restrict	607	1e-173
50A_50211_HPCD94F03F45KU	gi|171466633|gb|EU400587.1| Malassezia restrict	607	1e-173
50A_50252_HPCD94F03FY5YD	gi|171466633|gb|EU400587.1| Malassezia restrict	607	1e-173
50A_50276_HPCD94F03F0VFF	gi|171466633|gb|EU400587.1| Malassezia restrict	607	1e-173
50A_50409_HPCD94F03GNK4F	gi|171466633|gb|EU400587.1| Malassezia restrict	607	1e-173
50A_50412_HPCD94F03GF9CL	gi|171466633|gb|EU400587.1| Malassezia restrict	607	1e-173
50A_50443_HPCD94F03FQB0E	gi|171466633|gb|EU400587.1| Malassezia restrict	609	1e-173
50A_50455_HPCD94F03HEY0H	gi|171466633|gb|EU400587.1| Malassezia restrict	607	1e-173
50A_50650_HPCD94F03GVJ7I	gi|171466633|gb|EU400587.1| Malassezia restrict	607	1e-173
50A_50716_HPCD94F03GV4MB	gi|171466633|gb|EU400587.1| Malassezia restrict	607	1e-173
50A_50751_HPCD94F03HAP9Y	gi|171466633|gb|EU400587.1| Malassezia restrict	607	1e-173
50A_50786_HPCD94F03FTFMR	gi|171466633|gb|EU400587.1| Malassezia restrict	607	1e-173
50A_50841_HPCD94F03HCDDZ	gi|171466633|gb|EU400587.1| Malassezia restrict	607	1e-173
50A_50933_HPCD94F03F4CBF	gi|171466633|gb|EU400587.1| Malassezia restrict	607	1e-173
50A_51095_HPCD94F03FLASZ	gi|171466633|gb|EU400587.1| Malassezia restrict	607	1e-173
50A_51118_HPCD94F03GIQX4	gi|171466633|gb|EU400587.1| Malassezia restrict	607	1e-173
50A_51223_HPCD94F03GV5P5	gi|171466633|gb|EU400587.1| Malassezia restrict	607	1e-173
50A_51241_HPCD94F03GMNOE	gi|171466633|gb|EU400587.1| Malassezia restrict	607	1e-173
50A_51351_HPCD94F03GZJ2E	gi|171466633|gb|EU400587.1| Malassezia restrict	607	1e-173
50A_51408_HPCD94F03GTIBG	gi|171466633|gb|EU400587.1| Malassezia restrict	607	1e-173
50A_51428_HPCD94F03GLX46	gi|171466633|gb|EU400587.1| Malassezia restrict	607	1e-173
50A_51526_HPCD94F03GNY9M	gi|171466633|gb|EU400587.1| Malassezia restrict	607	1e-173
50A_51532_HPCD94F03G7OUG	gi|171466633|gb|EU400587.1| Malassezia restrict	607	1e-173
50A_51536_HPCD94F03FV3BG	gi|171466633|gb|EU400587.1| Malassezia restrict	607	1e-173
50A_51607_HPCD94F03F900Q	gi|171466633|gb|EU400587.1| Malassezia restrict	607	1e-173
50A_51638_HPCD94F03GQRZA	gi|171466633|gb|EU400587.1| Malassezia restrict	607	1e-173
50A_51667_HPCD94F03HCAM5	gi|171466633|gb|EU400587.1| Malassezia restrict	607	1e-173
50A_51690_HPCD94F03HEICO	gi|171466633|gb|EU400587.1| Malassezia restrict	607	1e-173
50A_51847_HPCD94F03FOBKZ	gi|171466633|gb|EU400587.1| Malassezia restrict	607	1e-173
50A_51957_HPCD94F03HBFA9	gi|171466633|gb|EU400587.1| Malassezia restrict	607	1e-173
50A_52020_HPCD94F03G3XYN	gi|171466633|gb|EU400587.1| Malassezia restrict	607	1e-173
50A_52039_HPCD94F03F7U14	gi|295656041|gb|HM014471.1| Malassezia sp. M8 1	607	1e-173
50A_52040_HPCD94F03FZ34A	gi|171466633|gb|EU400587.1| Malassezia restrict	607	1e-173
50A_52090_HPCD94F03FZ9UL	gi|171466633|gb|EU400587.1| Malassezia restrict	607	1e-173
50A_52094_HPCD94F03GGGSX	gi|171466633|gb|EU400587.1| Malassezia restrict	607	1e-173
50A_52131_HPCD94F03GMESH	gi|171466633|gb|EU400587.1| Malassezia restrict	607	1e-173
50A_52140_HPCD94F03GUH8W	gi|171466633|gb|EU400587.1| Malassezia restrict	607	1e-173
50A_52147_HPCD94F03GT20N	gi|171466633|gb|EU400587.1| Malassezia restrict	607	1e-173
50A_52236_HPCD94F03GMJ3W	gi|171466633|gb|EU400587.1| Malassezia restrict	607	1e-173
50A_52256_HPCD94F03F4COK	gi|171466633|gb|EU400587.1| Malassezia restrict	607	1e-173
50A_52431_HPCD94F03G96DV	gi|171466633|gb|EU400587.1| Malassezia restrict	607	1e-173
50A_52465_HPCD94F03F4QKL	gi|171466633|gb|EU400587.1| Malassezia restrict	607	1e-173
50A_52557_HPCD94F03GSZSX	gi|171466633|gb|EU400587.1| Malassezia restrict	607	1e-173
50A_52613_HPCD94F03F1YOP	gi|171466633|gb|EU400587.1| Malassezia restrict	607	1e-173
50A_52650_HPCD94F03HFA1S	gi|171466633|gb|EU400587.1| Malassezia restrict	607	1e-173
50A_52653_HPCD94F03GPK6M	gi|171466633|gb|EU400587.1| Malassezia restrict	607	1e-173
50A_52683_HPCD94F03HADWQ	gi|171466633|gb|EU400587.1| Malassezia restrict	607	1e-173
50A_52749_HPCD94F03FT3UI	gi|171466633|gb|EU400587.1| Malassezia restrict	607	1e-173
50A_52786_HPCD94F03GZDYA	gi|171466633|gb|EU400587.1| Malassezia restrict	607	1e-173
50A_52861_HPCD94F03HAWKM	gi|171466633|gb|EU400587.1| Malassezia restrict	607	1e-173
50A_52915_HPCD94F03FMQ08	gi|171466633|gb|EU400587.1| Malassezia restrict	607	1e-173
50A_52925_HPCD94F03G7KK7	gi|171466633|gb|EU400587.1| Malassezia restrict	607	1e-173
50A_53036_HPCD94F03FJT2Z	gi|171466633|gb|EU400587.1| Malassezia restrict	607	1e-173
50A_53051_HPCD94F03FQJ7F	gi|171466633|gb|EU400587.1| Malassezia restrict	607	1e-173
50A_53176_HPCD94F03GXVGI	gi|171466633|gb|EU400587.1| Malassezia restrict	607	1e-173
50A_53190_HPCD94F03GD9D9	gi|171466633|gb|EU400587.1| Malassezia restrict	607	1e-173
50A_53195_HPCD94F03GUBXQ	gi|171466633|gb|EU400587.1| Malassezia restrict	607	1e-173
50A_53210_HPCD94F03GW4H5	gi|171466633|gb|EU400587.1| Malassezia restrict	607	1e-173
50A_53339_HPCD94F03HDYNE	gi|171466633|gb|EU400587.1| Malassezia restrict	607	1e-173
50A_53432_HPCD94F03GUAMM	gi|171466633|gb|EU400587.1| Malassezia restrict	607	1e-173
50A_53479_HPCD94F03GJVP4	gi|171466633|gb|EU400587.1| Malassezia restrict	607	1e-173
50A_53542_HPCD94F03GF8QY	gi|171466633|gb|EU400587.1| Malassezia restrict	607	1e-173
50A_53555_HPCD94F03GMAZP	gi|171466633|gb|EU400587.1| Malassezia restrict	607	1e-173
50A_53561_HPCD94F03FQS79	gi|171466633|gb|EU400587.1| Malassezia restrict	607	1e-173
50A_53568_HPCD94F03G6BEU	gi|171466633|gb|EU400587.1| Malassezia restrict	607	1e-173
50A_53593_HPCD94F03GNHXU	gi|171466633|gb|EU400587.1| Malassezia restrict	607	1e-173
50A_53597_HPCD94F03HAVJH	gi|171466633|gb|EU400587.1| Malassezia restrict	607	1e-173
50A_53660_HPCD94F03F2F0S	gi|171466633|gb|EU400587.1| Malassezia restrict	607	1e-173
50A_53669_HPCD94F03GC976	gi|171466633|gb|EU400587.1| Malassezia restrict	607	1e-173
50A_53740_HPCD94F03FQAXD	gi|171466633|gb|EU400587.1| Malassezia restrict	607	1e-173
50A_53881_HPCD94F03FYGQD	gi|171466633|gb|EU400587.1| Malassezia restrict	607	1e-173
50A_53901_HPCD94F03HF5DL	gi|171466633|gb|EU400587.1| Malassezia restrict	607	1e-173
50A_53968_HPCD94F03GYO42	gi|171466633|gb|EU400587.1| Malassezia restrict	607	1e-173
50A_53969_HPCD94F03GGV4Q	gi|171466633|gb|EU400587.1| Malassezia restrict	607	1e-173
50A_54089_HPCD94F03F9EWZ	gi|171466633|gb|EU400587.1| Malassezia restrict	607	1e-173
50A_54125_HPCD94F03GSY1L	gi|171466633|gb|EU400587.1| Malassezia restrict	607	1e-173
50A_54129_HPCD94F03G2S91	gi|171466633|gb|EU400587.1| Malassezia restrict	607	1e-173
50A_54167_HPCD94F03FZFVF	gi|171466633|gb|EU400587.1| Malassezia restrict	607	1e-173
50A_54201_HPCD94F03GTZER	gi|171466633|gb|EU400587.1| Malassezia restrict	607	1e-173
50A_54265_HPCD94F03GPI5C	gi|171466633|gb|EU400587.1| Malassezia restrict	607	1e-173
50A_54285_HPCD94F03F9HIH	gi|171466633|gb|EU400587.1| Malassezia restrict	607	1e-173
50A_54290_HPCD94F03FN5Y4	gi|171466633|gb|EU400587.1| Malassezia restrict	607	1e-173
50A_54318_HPCD94F03FOJFV	gi|171466633|gb|EU400587.1| Malassezia restrict	607	1e-173
50A_54387_HPCD94F03GE4MM	gi|171466633|gb|EU400587.1| Malassezia restrict	607	1e-173
50A_54438_HPCD94F03FVMC9	gi|171466633|gb|EU400587.1| Malassezia restrict	607	1e-173
50A_54525_HPCD94F03FVC14	gi|171466633|gb|EU400587.1| Malassezia restrict	607	1e-173
50A_54583_HPCD94F03FM3CX	gi|171466633|gb|EU400587.1| Malassezia restrict	607	1e-173
50A_54656_HPCD94F03FJ0MP	gi|171466633|gb|EU400587.1| Malassezia restrict	607	1e-173
50A_54660_HPCD94F03FVW2P	gi|171466633|gb|EU400587.1| Malassezia restrict	607	1e-173
50A_54720_HPCD94F03GQ6HM	gi|171466633|gb|EU400587.1| Malassezia restrict	607	1e-173
50A_54752_HPCD94F03FSKW5	gi|171466633|gb|EU400587.1| Malassezia restrict	607	1e-173
50A_54903_HPCD94F03G7IES	gi|171466633|gb|EU400587.1| Malassezia restrict	607	1e-173
50A_55077_HPCD94F03FRD70	gi|171466633|gb|EU400587.1| Malassezia restrict	607	1e-173
50A_55079_HPCD94F03GQ16T	gi|171466633|gb|EU400587.1| Malassezia restrict	607	1e-173
50A_55118_HPCD94F03GZRN5	gi|171466633|gb|EU400587.1| Malassezia restrict	607	1e-173
50A_55159_HPCD94F03FW00A	gi|171466633|gb|EU400587.1| Malassezia restrict	607	1e-173
50A_55161_HPCD94F03F6X7A	gi|171466633|gb|EU400587.1| Malassezia restrict	607	1e-173
50A_55191_HPCD94F03GEFWJ	gi|171466633|gb|EU400587.1| Malassezia restrict	607	1e-173
50A_55211_HPCD94F03GKPCJ	gi|171466633|gb|EU400587.1| Malassezia restrict	607	1e-173
50A_55259_HPCD94F03F3H1N	gi|171466633|gb|EU400587.1| Malassezia restrict	607	1e-173
50A_55263_HPCD94F03FI2U1	gi|171466633|gb|EU400587.1| Malassezia restrict	607	1e-173
50A_55266_HPCD94F03FPP0T	gi|171466633|gb|EU400587.1| Malassezia restrict	607	1e-173
50A_55270_HPCD94F03FTX28	gi|171466633|gb|EU400587.1| Malassezia restrict	607	1e-173
50A_55392_HPCD94F03F1NVI	gi|171466633|gb|EU400587.1| Malassezia restrict	607	1e-173
50A_55419_HPCD94F03HD44V	gi|171466633|gb|EU400587.1| Malassezia restrict	607	1e-173
50A_55441_HPCD94F03GOYTQ	gi|171466633|gb|EU400587.1| Malassezia restrict	607	1e-173
50A_55559_HPCD94F03GI8CU	gi|171466633|gb|EU400587.1| Malassezia restrict	607	1e-173
50A_55594_HPCD94F03GXUZX	gi|171466633|gb|EU400587.1| Malassezia restrict	607	1e-173
50A_55662_HPCD94F03F8GE4	gi|171466633|gb|EU400587.1| Malassezia restrict	607	1e-173
50A_55720_HPCD94F03F3FIH	gi|171466633|gb|EU400587.1| Malassezia restrict	607	1e-173
50A_55846_HPCD94F03G9II7	gi|171466633|gb|EU400587.1| Malassezia restrict	607	1e-173
50A_55870_HPCD94F03F49KR	gi|171466633|gb|EU400587.1| Malassezia restrict	607	1e-173
50A_56074_HPCD94F03GJB6Z	gi|171466633|gb|EU400587.1| Malassezia restrict	607	1e-173
50A_56156_HPCD94F03GY67D	gi|171466633|gb|EU400587.1| Malassezia restrict	607	1e-173
50A_56177_HPCD94F03G28T4	gi|171466633|gb|EU400587.1| Malassezia restrict	607	1e-173
50A_56242_HPCD94F03HCMNZ	gi|171466633|gb|EU400587.1| Malassezia restrict	607	1e-173
50A_56417_HPCD94F03FTR3P	gi|171466633|gb|EU400587.1| Malassezia restrict	607	1e-173
50A_56599_HPCD94F03HDSBQ	gi|171466633|gb|EU400587.1| Malassezia restrict	607	1e-173
50A_56619_HPCD94F03F8FAL	gi|171466633|gb|EU400587.1| Malassezia restrict	607	1e-173
50A_56621_HPCD94F03F7029	gi|171466633|gb|EU400587.1| Malassezia restrict	607	1e-173
50A_56663_HPCD94F03GGNXL	gi|171466633|gb|EU400587.1| Malassezia restrict	607	1e-173
50A_56672_HPCD94F03GBDWU	gi|171466633|gb|EU400587.1| Malassezia restrict	607	1e-173
50A_56698_HPCD94F03GTGDM	gi|171466633|gb|EU400587.1| Malassezia restrict	607	1e-173
50A_56743_HPCD94F03GB7D4	gi|171466633|gb|EU400587.1| Malassezia restrict	607	1e-173
50A_56773_HPCD94F03FWK5F	gi|171466633|gb|EU400587.1| Malassezia restrict	607	1e-173
50A_56803_HPCD94F03GZD92	gi|171466633|gb|EU400587.1| Malassezia restrict	607	1e-173
50A_56844_HPCD94F03F89JR	gi|171466633|gb|EU400587.1| Malassezia restrict	607	1e-173
50A_56854_HPCD94F03GS21J	gi|171466633|gb|EU400587.1| Malassezia restrict	607	1e-173
50A_56894_HPCD94F03GRXG7	gi|171466633|gb|EU400587.1| Malassezia restrict	607	1e-173
50A_56898_HPCD94F03FXFAF	gi|171466633|gb|EU400587.1| Malassezia restrict	607	1e-173
50A_56989_HPCD94F03HHT01	gi|171466633|gb|EU400587.1| Malassezia restrict	607	1e-173
50A_57022_HPCD94F03GAOAO	gi|171466633|gb|EU400587.1| Malassezia restrict	607	1e-173
50A_57058_HPCD94F03HHUIW	gi|171466633|gb|EU400587.1| Malassezia restrict	607	1e-173
50A_57065_HPCD94F03G23WV	gi|171466633|gb|EU400587.1| Malassezia restrict	607	1e-173
50A_57089_HPCD94F03F5S6W	gi|171466633|gb|EU400587.1| Malassezia restrict	607	1e-173
50A_57162_HPCD94F03GLE0V	gi|171466633|gb|EU400587.1| Malassezia restrict	607	1e-173
50A_57213_HPCD94F03FTO4Y	gi|171466633|gb|EU400587.1| Malassezia restrict	607	1e-173
50A_57237_HPCD94F03F3AGU	gi|171466633|gb|EU400587.1| Malassezia restrict	607	1e-173
50A_57295_HPCD94F03GFCHE	gi|171466633|gb|EU400587.1| Malassezia restrict	607	1e-173
50A_57308_HPCD94F03GOB60	gi|171466633|gb|EU400587.1| Malassezia restrict	607	1e-173
50A_57364_HPCD94F03GMWKQ	gi|171466633|gb|EU400587.1| Malassezia restrict	607	1e-173
50A_57415_HPCD94F03G97WB	gi|171466633|gb|EU400587.1| Malassezia restrict	607	1e-173
50A_57459_HPCD94F03G593P	gi|171466633|gb|EU400587.1| Malassezia restrict	607	1e-173
50A_57469_HPCD94F03HADP2	gi|171466633|gb|EU400587.1| Malassezia restrict	607	1e-173
50A_57490_HPCD94F03FJ44E	gi|171466633|gb|EU400587.1| Malassezia restrict	607	1e-173
50A_57679_HPCD94F03FJ904	gi|171466633|gb|EU400587.1| Malassezia restrict	607	1e-173
50A_57721_HPCD94F03G2F90	gi|171466633|gb|EU400587.1| Malassezia restrict	607	1e-173
50A_57722_HPCD94F03GWL2W	gi|171466633|gb|EU400587.1| Malassezia restrict	607	1e-173
50A_57870_HPCD94F03F53ZY	gi|171466633|gb|EU400587.1| Malassezia restrict	607	1e-173
50A_58034_HPCD94F03G6BHA	gi|171466633|gb|EU400587.1| Malassezia restrict	607	1e-173
50A_58107_HPCD94F03G9QGO	gi|171466633|gb|EU400587.1| Malassezia restrict	607	1e-173
50A_58123_HPCD94F03HBF6D	gi|171466633|gb|EU400587.1| Malassezia restrict	607	1e-173
50A_58141_HPCD94F03HGGB3	gi|171466633|gb|EU400587.1| Malassezia restrict	607	1e-173
50A_58156_HPCD94F03GIR7R	gi|171466633|gb|EU400587.1| Malassezia restrict	607	1e-173
50A_58163_HPCD94F03FP63G	gi|171466633|gb|EU400587.1| Malassezia restrict	607	1e-173
50A_58169_HPCD94F03GN9M5	gi|171466633|gb|EU400587.1| Malassezia restrict	607	1e-173
50A_58268_HPCD94F03F7TMQ	gi|171466633|gb|EU400587.1| Malassezia restrict	607	1e-173
50A_58358_HPCD94F03FYMZN	gi|171466633|gb|EU400587.1| Malassezia restrict	607	1e-173
50A_58454_HPCD94F03F93KH	gi|171466633|gb|EU400587.1| Malassezia restrict	607	1e-173
50A_58488_HPCD94F03FPPUI	gi|171466633|gb|EU400587.1| Malassezia restrict	607	1e-173
50A_58525_HPCD94F03HAW0S	gi|171466633|gb|EU400587.1| Malassezia restrict	607	1e-173
50A_58578_HPCD94F03FSLB9	gi|171466633|gb|EU400587.1| Malassezia restrict	607	1e-173
50A_58591_HPCD94F03GBCUB	gi|171466633|gb|EU400587.1| Malassezia restrict	607	1e-173
50A_58600_HPCD94F03FOC12	gi|171466633|gb|EU400587.1| Malassezia restrict	607	1e-173
50A_58639_HPCD94F03GZWFE	gi|171466633|gb|EU400587.1| Malassezia restrict	607	1e-173
50A_58680_HPCD94F03HHJPI	gi|171466633|gb|EU400587.1| Malassezia restrict	607	1e-173
50A_58831_HPCD94F03GRG4B	gi|171466633|gb|EU400587.1| Malassezia restrict	607	1e-173
50A_58917_HPCD94F03F44IJ	gi|171466633|gb|EU400587.1| Malassezia restrict	607	1e-173
50A_58967_HPCD94F03GTQ6I	gi|171466633|gb|EU400587.1| Malassezia restrict	607	1e-173
50A_59132_HPCD94F03F56WB	gi|171466633|gb|EU400587.1| Malassezia restrict	607	1e-173
50A_59309_HPCD94F03F7RDF	gi|171466633|gb|EU400587.1| Malassezia restrict	607	1e-173
50A_59376_HPCD94F03GF05U	gi|171466633|gb|EU400587.1| Malassezia restrict	607	1e-173
50A_59377_HPCD94F03G73N7	gi|171466633|gb|EU400587.1| Malassezia restrict	607	1e-173
50A_59422_HPCD94F03GSOGH	gi|171466633|gb|EU400587.1| Malassezia restrict	607	1e-173
50A_59475_HPCD94F03FJZK8	gi|171466633|gb|EU400587.1| Malassezia restrict	607	1e-173
50A_59543_HPCD94F03FTVI6	gi|171466633|gb|EU400587.1| Malassezia restrict	607	1e-173
50A_59597_HPCD94F03F9M4U	gi|171466633|gb|EU400587.1| Malassezia restrict	607	1e-173
50A_59682_HPCD94F03HDZZX	gi|171466633|gb|EU400587.1| Malassezia restrict	607	1e-173
50A_59690_HPCD94F03GAIA5	gi|171466633|gb|EU400587.1| Malassezia restrict	607	1e-173
50A_59728_HPCD94F03FX3GV	gi|171466633|gb|EU400587.1| Malassezia restrict	607	1e-173
50A_59759_HPCD94F03FVYE4	gi|171466633|gb|EU400587.1| Malassezia restrict	607	1e-173
50A_59805_HPCD94F03G3ERK	gi|171466633|gb|EU400587.1| Malassezia restrict	607	1e-173
50A_59845_HPCD94F03HHRZU	gi|171466633|gb|EU400587.1| Malassezia restrict	607	1e-173
50A_59921_HPCD94F03FR55R	gi|171466633|gb|EU400587.1| Malassezia restrict	607	1e-173
50A_59928_HPCD94F03F35KY	gi|171466633|gb|EU400587.1| Malassezia restrict	607	1e-173
50A_59936_HPCD94F03GYQ8X	gi|171466633|gb|EU400587.1| Malassezia restrict	607	1e-173
50A_59982_HPCD94F03GYBQ1	gi|171466633|gb|EU400587.1| Malassezia restrict	607	1e-173
50A_60096_HPCD94F03GWIRN	gi|171466633|gb|EU400587.1| Malassezia restrict	607	1e-173
50A_60118_HPCD94F03GG9MW	gi|171466633|gb|EU400587.1| Malassezia restrict	607	1e-173
50A_60145_HPCD94F03FU63Z	gi|171466633|gb|EU400587.1| Malassezia restrict	607	1e-173
50A_60195_HPCD94F03GUJ41	gi|171466633|gb|EU400587.1| Malassezia restrict	607	1e-173
50A_60200_HPCD94F03GB32E	gi|171466633|gb|EU400587.1| Malassezia restrict	607	1e-173
50A_60359_HPCD94F03GZ74D	gi|171466633|gb|EU400587.1| Malassezia restrict	607	1e-173
50A_60395_HPCD94F03F6VP1	gi|171466633|gb|EU400587.1| Malassezia restrict	607	1e-173
50A_60397_HPCD94F03HBIJK	gi|171466633|gb|EU400587.1| Malassezia restrict	607	1e-173
50A_60403_HPCD94F03F3NAS	gi|171466633|gb|EU400587.1| Malassezia restrict	607	1e-173
50A_60456_HPCD94F03FMHGH	gi|171466633|gb|EU400587.1| Malassezia restrict	607	1e-173
50A_60464_HPCD94F03GDUVS	gi|171466633|gb|EU400587.1| Malassezia restrict	607	1e-173
50A_60510_HPCD94F03F3178	gi|171466633|gb|EU400587.1| Malassezia restrict	607	1e-173
50A_60551_HPCD94F03GIFNF	gi|171466633|gb|EU400587.1| Malassezia restrict	607	1e-173
50A_60612_HPCD94F03GP9MA	gi|171466633|gb|EU400587.1| Malassezia restrict	607	1e-173
50A_60669_HPCD94F03FKTB8	gi|171466633|gb|EU400587.1| Malassezia restrict	607	1e-173
50A_60705_HPCD94F03GQH96	gi|171466633|gb|EU400587.1| Malassezia restrict	607	1e-173
50A_60707_HPCD94F03HCD4Z	gi|171466633|gb|EU400587.1| Malassezia restrict	607	1e-173
50A_60742_HPCD94F03F3SXN	gi|171466633|gb|EU400587.1| Malassezia restrict	607	1e-173
50A_60781_HPCD94F03GFRNZ	gi|171466633|gb|EU400587.1| Malassezia restrict	607	1e-173
50A_60891_HPCD94F03G6UBC	gi|171466633|gb|EU400587.1| Malassezia restrict	607	1e-173
50A_60923_HPCD94F03GPTLV	gi|171466633|gb|EU400587.1| Malassezia restrict	607	1e-173
50A_60975_HPCD94F03HF1X6	gi|171466633|gb|EU400587.1| Malassezia restrict	607	1e-173
50A_61007_HPCD94F03FQ4KG	gi|171466633|gb|EU400587.1| Malassezia restrict	607	1e-173
50A_61021_HPCD94F03GJP02	gi|171466633|gb|EU400587.1| Malassezia restrict	607	1e-173
50A_61085_HPCD94F03HEXGM	gi|171466633|gb|EU400587.1| Malassezia restrict	607	1e-173
50A_61091_HPCD94F03GVMH6	gi|171466633|gb|EU400587.1| Malassezia restrict	607	1e-173
50A_61333_HPCD94F03FKD5C	gi|171466633|gb|EU400587.1| Malassezia restrict	607	1e-173
50A_61337_HPCD94F03GSQT8	gi|171466633|gb|EU400587.1| Malassezia restrict	607	1e-173
50A_61363_HPCD94F03HF7G4	gi|171466633|gb|EU400587.1| Malassezia restrict	607	1e-173
50A_61448_HPCD94F03FJOLV	gi|171466633|gb|EU400587.1| Malassezia restrict	607	1e-173
50A_61607_HPCD94F03FUN3D	gi|171466633|gb|EU400587.1| Malassezia restrict	607	1e-173
50A_61624_HPCD94F03HEYG8	gi|171466633|gb|EU400587.1| Malassezia restrict	607	1e-173
50A_61630_HPCD94F03GJUIQ	gi|171466633|gb|EU400587.1| Malassezia restrict	607	1e-173
50A_61757_HPCD94F03GQLTT	gi|171466633|gb|EU400587.1| Malassezia restrict	607	1e-173
50A_61810_HPCD94F03FUJ51	gi|171466633|gb|EU400587.1| Malassezia restrict	607	1e-173
50A_61871_HPCD94F03FT1GM	gi|171466633|gb|EU400587.1| Malassezia restrict	607	1e-173
50A_61895_HPCD94F03G4R28	gi|171466633|gb|EU400587.1| Malassezia restrict	607	1e-173
50A_61905_HPCD94F03GHEBZ	gi|171466633|gb|EU400587.1| Malassezia restrict	607	1e-173
50A_62016_HPCD94F03HDMTU	gi|171466633|gb|EU400587.1| Malassezia restrict	607	1e-173
50A_62042_HPCD94F03G43Z2	gi|171466633|gb|EU400587.1| Malassezia restrict	607	1e-173
50A_62044_HPCD94F03GWS14	gi|171466633|gb|EU400587.1| Malassezia restrict	607	1e-173
50A_62053_HPCD94F03HBC9G	gi|171466633|gb|EU400587.1| Malassezia restrict	607	1e-173
50A_62139_HPCD94F03G8ZSK	gi|171466633|gb|EU400587.1| Malassezia restrict	607	1e-173
50A_62181_HPCD94F03F2KQ0	gi|171466633|gb|EU400587.1| Malassezia restrict	607	1e-173
50A_62233_HPCD94F03HH6LZ	gi|171466633|gb|EU400587.1| Malassezia restrict	607	1e-173
50A_62237_HPCD94F03G6C3P	gi|171466633|gb|EU400587.1| Malassezia restrict	607	1e-173
50A_62285_HPCD94F03GF9UA	gi|171466633|gb|EU400587.1| Malassezia restrict	607	1e-173
50A_62393_HPCD94F03F5AAM	gi|171466633|gb|EU400587.1| Malassezia restrict	607	1e-173
50A_62467_HPCD94F03G146W	gi|171466633|gb|EU400587.1| Malassezia restrict	607	1e-173
50A_62499_HPCD94F03GN8AN	gi|171466633|gb|EU400587.1| Malassezia restrict	607	1e-173
50A_62537_HPCD94F03GXHFH	gi|171466633|gb|EU400587.1| Malassezia restrict	607	1e-173
50A_62624_HPCD94F03GS4FO	gi|171466633|gb|EU400587.1| Malassezia restrict	607	1e-173
50A_62771_HPCD94F03HBNMA	gi|171466633|gb|EU400587.1| Malassezia restrict	607	1e-173
50A_62801_HPCD94F03GZTQF	gi|171466633|gb|EU400587.1| Malassezia restrict	607	1e-173
50A_62825_HPCD94F03F5Y9I	gi|171466633|gb|EU400587.1| Malassezia restrict	607	1e-173
50A_62924_HPCD94F03F34XM	gi|171466633|gb|EU400587.1| Malassezia restrict	607	1e-173
50A_62988_HPCD94F03GHXM5	gi|171466633|gb|EU400587.1| Malassezia restrict	607	1e-173
50A_63054_HPCD94F03GZSDQ	gi|171466633|gb|EU400587.1| Malassezia restrict	607	1e-173
50A_63056_HPCD94F03HEGXY	gi|171466633|gb|EU400587.1| Malassezia restrict	607	1e-173
50A_63192_HPCD94F03FVSTI	gi|171466633|gb|EU400587.1| Malassezia restrict	607	1e-173
50A_63248_HPCD94F03GIDL7	gi|171466633|gb|EU400587.1| Malassezia restrict	607	1e-173
50A_63434_HPCD94F03F23LM	gi|171466633|gb|EU400587.1| Malassezia restrict	607	1e-173
50A_63445_HPCD94F03GE661	gi|171466633|gb|EU400587.1| Malassezia restrict	607	1e-173
50A_63480_HPCD94F03GBJ8G	gi|171466633|gb|EU400587.1| Malassezia restrict	607	1e-173
50A_63568_HPCD94F03F5S74	gi|171466633|gb|EU400587.1| Malassezia restrict	607	1e-173
50A_63614_HPCD94F03G4CP0	gi|171466633|gb|EU400587.1| Malassezia restrict	607	1e-173
50A_63649_HPCD94F03F5A3C	gi|171466633|gb|EU400587.1| Malassezia restrict	607	1e-173
50A_63678_HPCD94F03FNI39	gi|171466633|gb|EU400587.1| Malassezia restrict	607	1e-173
50A_63687_HPCD94F03FKZ9W	gi|171466633|gb|EU400587.1| Malassezia restrict	607	1e-173
50A_63697_HPCD94F03GTFXK	gi|171466633|gb|EU400587.1| Malassezia restrict	607	1e-173
50A_63736_HPCD94F03GC3CT	gi|171466633|gb|EU400587.1| Malassezia restrict	607	1e-173
50A_63867_HPCD94F03F1QM4	gi|171466633|gb|EU400587.1| Malassezia restrict	607	1e-173
50A_63905_HPCD94F03FJGM4	gi|171466633|gb|EU400587.1| Malassezia restrict	607	1e-173
50A_63927_HPCD94F03G9PJQ	gi|171466633|gb|EU400587.1| Malassezia restrict	607	1e-173
50A_64045_HPCD94F03GERJZ	gi|171466633|gb|EU400587.1| Malassezia restrict	607	1e-173
50A_64095_HPCD94F03F0Y4V	gi|171466633|gb|EU400587.1| Malassezia restrict	607	1e-173
50A_64144_HPCD94F03GHRUX	gi|171466633|gb|EU400587.1| Malassezia restrict	607	1e-173
50A_64297_HPCD94F03HA3KX	gi|171466633|gb|EU400587.1| Malassezia restrict	607	1e-173
50A_64333_HPCD94F03F09XM	gi|171466633|gb|EU400587.1| Malassezia restrict	607	1e-173
50A_64342_HPCD94F03GHCHX	gi|171466633|gb|EU400587.1| Malassezia restrict	607	1e-173
50A_64369_HPCD94F03GF7TE	gi|171466633|gb|EU400587.1| Malassezia restrict	607	1e-173
50A_64374_HPCD94F03FN678	gi|171466633|gb|EU400587.1| Malassezia restrict	607	1e-173
50A_64378_HPCD94F03F2XED	gi|171466633|gb|EU400587.1| Malassezia restrict	607	1e-173
50A_64415_HPCD94F03G1FD3	gi|171466633|gb|EU400587.1| Malassezia restrict	607	1e-173
50A_64418_HPCD94F03GEC11	gi|171466633|gb|EU400587.1| Malassezia restrict	607	1e-173
50A_64608_HPCD94F03GNFE9	gi|171466633|gb|EU400587.1| Malassezia restrict	607	1e-173
50A_64762_HPCD94F03FORUQ	gi|171466633|gb|EU400587.1| Malassezia restrict	607	1e-173
50A_64825_HPCD94F03G2RBO	gi|171466633|gb|EU400587.1| Malassezia restrict	607	1e-173
50A_64835_HPCD94F03GUFTE	gi|171466633|gb|EU400587.1| Malassezia restrict	607	1e-173
50A_64871_HPCD94F03GDFY8	gi|171466633|gb|EU400587.1| Malassezia restrict	607	1e-173
50A_64980_HPCD94F03FWE7B	gi|171466633|gb|EU400587.1| Malassezia restrict	607	1e-173
50A_65016_HPCD94F03G0XHT	gi|171466633|gb|EU400587.1| Malassezia restrict	607	1e-173
50A_65051_HPCD94F03HBESJ	gi|171466633|gb|EU400587.1| Malassezia restrict	607	1e-173
50A_65068_HPCD94F03FWKZ3	gi|171466633|gb|EU400587.1| Malassezia restrict	607	1e-173
50A_65073_HPCD94F03HHPUJ	gi|171466633|gb|EU400587.1| Malassezia restrict	607	1e-173
50A_65198_HPCD94F03F1AIN	gi|171466633|gb|EU400587.1| Malassezia restrict	607	1e-173
50A_65245_HPCD94F03FO1CF	gi|171466633|gb|EU400587.1| Malassezia restrict	607	1e-173
50A_65252_HPCD94F03FUG8W	gi|171466633|gb|EU400587.1| Malassezia restrict	607	1e-173
50A_65288_HPCD94F03GW8UU	gi|171466633|gb|EU400587.1| Malassezia restrict	607	1e-173
50A_65357_HPCD94F03F86OU	gi|171466633|gb|EU400587.1| Malassezia restrict	607	1e-173
50A_65419_HPCD94F03FJTY8	gi|171466633|gb|EU400587.1| Malassezia restrict	607	1e-173
50A_65458_HPCD94F03F15QJ	gi|171466633|gb|EU400587.1| Malassezia restrict	607	1e-173
50A_65463_HPCD94F03GQCWZ	gi|171466633|gb|EU400587.1| Malassezia restrict	607	1e-173
50A_65477_HPCD94F03FNYM1	gi|171466633|gb|EU400587.1| Malassezia restrict	607	1e-173
50A_65692_HPCD94F03GSL97	gi|171466633|gb|EU400587.1| Malassezia restrict	607	1e-173
50A_65768_HPCD94F03FMO71	gi|171466633|gb|EU400587.1| Malassezia restrict	607	1e-173
50A_66044_HPCD94F03GE0HC	gi|171466633|gb|EU400587.1| Malassezia restrict	607	1e-173
50A_66046_HPCD94F03GJGNL	gi|171466633|gb|EU400587.1| Malassezia restrict	607	1e-173
50A_66133_HPCD94F03F1FV6	gi|171466633|gb|EU400587.1| Malassezia restrict	607	1e-173
50A_66276_HPCD94F03HAFW6	gi|171466633|gb|EU400587.1| Malassezia restrict	607	1e-173
50A_66349_HPCD94F03FJQ24	gi|171466633|gb|EU400587.1| Malassezia restrict	607	1e-173
50A_66433_HPCD94F03GWIL0	gi|171466633|gb|EU400587.1| Malassezia restrict	607	1e-173
50A_66439_HPCD94F03FPKBC	gi|171466633|gb|EU400587.1| Malassezia restrict	607	1e-173
50A_66462_HPCD94F03GW3JY	gi|171466633|gb|EU400587.1| Malassezia restrict	607	1e-173
50A_66551_HPCD94F03GR0UY	gi|171466633|gb|EU400587.1| Malassezia restrict	607	1e-173
50A_66596_HPCD94F03FQUTS	gi|171466633|gb|EU400587.1| Malassezia restrict	607	1e-173
50A_66616_HPCD94F03GGYOG	gi|171466633|gb|EU400587.1| Malassezia restrict	607	1e-173
50A_66655_HPCD94F03FML72	gi|171466633|gb|EU400587.1| Malassezia restrict	607	1e-173
50A_66668_HPCD94F03GQLEI	gi|171466633|gb|EU400587.1| Malassezia restrict	607	1e-173
50A_66695_HPCD94F03GKCZ9	gi|171466633|gb|EU400587.1| Malassezia restrict	607	1e-173
50A_66737_HPCD94F03GTC57	gi|171466633|gb|EU400587.1| Malassezia restrict	607	1e-173
50A_66813_HPCD94F03FLCJS	gi|171466633|gb|EU400587.1| Malassezia restrict	607	1e-173
50A_66876_HPCD94F03HE6RA	gi|171466633|gb|EU400587.1| Malassezia restrict	607	1e-173
50A_66919_HPCD94F03F8TDP	gi|171466633|gb|EU400587.1| Malassezia restrict	607	1e-173
50A_66958_HPCD94F03F2601	gi|171466633|gb|EU400587.1| Malassezia restrict	607	1e-173
50A_67070_HPCD94F03GXOOB	gi|171466633|gb|EU400587.1| Malassezia restrict	607	1e-173
50A_67119_HPCD94F03FT3O5	gi|171466633|gb|EU400587.1| Malassezia restrict	607	1e-173
50A_67152_HPCD94F03FQ4CY	gi|171466633|gb|EU400587.1| Malassezia restrict	607	1e-173
50A_67179_HPCD94F03FMBOZ	gi|171466633|gb|EU400587.1| Malassezia restrict	607	1e-173
50A_67199_HPCD94F03FTMUR	gi|171466633|gb|EU400587.1| Malassezia restrict	607	1e-173
50A_67263_HPCD94F03G7QEV	gi|171466633|gb|EU400587.1| Malassezia restrict	607	1e-173
50A_67285_HPCD94F03GLWAH	gi|171466633|gb|EU400587.1| Malassezia restrict	607	1e-173
50A_67296_HPCD94F03GE54M	gi|171466633|gb|EU400587.1| Malassezia restrict	607	1e-173
50A_67348_HPCD94F03G2ULS	gi|171466633|gb|EU400587.1| Malassezia restrict	607	1e-173
50A_67359_HPCD94F03FOCUT	gi|171466633|gb|EU400587.1| Malassezia restrict	607	1e-173
50A_67367_HPCD94F03FS2AL	gi|171466633|gb|EU400587.1| Malassezia restrict	607	1e-173
50A_67393_HPCD94F03FT179	gi|171466633|gb|EU400587.1| Malassezia restrict	607	1e-173
50A_67467_HPCD94F03GGF4H	gi|171466633|gb|EU400587.1| Malassezia restrict	607	1e-173
50A_67489_HPCD94F03HGWRJ	gi|171466633|gb|EU400587.1| Malassezia restrict	607	1e-173
50A_67512_HPCD94F03FRSWU	gi|171466633|gb|EU400587.1| Malassezia restrict	607	1e-173
50A_67543_HPCD94F03FZJ4R	gi|171466633|gb|EU400587.1| Malassezia restrict	607	1e-173
50A_67594_HPCD94F03GXPE1	gi|171466633|gb|EU400587.1| Malassezia restrict	607	1e-173
50A_67650_HPCD94F03GEXNK	gi|171466633|gb|EU400587.1| Malassezia restrict	607	1e-173
50A_67657_HPCD94F03HFXEA	gi|171466633|gb|EU400587.1| Malassezia restrict	607	1e-173
50A_67721_HPCD94F03GKL3O	gi|171466633|gb|EU400587.1| Malassezia restrict	607	1e-173
50A_67749_HPCD94F03HGFE7	gi|171466633|gb|EU400587.1| Malassezia restrict	607	1e-173
50A_67788_HPCD94F03HDEFP	gi|171466633|gb|EU400587.1| Malassezia restrict	607	1e-173
50A_67820_HPCD94F03G72E9	gi|171466633|gb|EU400587.1| Malassezia restrict	607	1e-173
50A_67883_HPCD94F03GWOB3	gi|171466633|gb|EU400587.1| Malassezia restrict	607	1e-173
50A_67990_HPCD94F03GIFY3	gi|171466633|gb|EU400587.1| Malassezia restrict	607	1e-173
50A_67994_HPCD94F03G119Z	gi|171466633|gb|EU400587.1| Malassezia restrict	607	1e-173
50A_68061_HPCD94F03G2EF5	gi|171466633|gb|EU400587.1| Malassezia restrict	607	1e-173
50A_68179_HPCD94F03HCZ84	gi|171466633|gb|EU400587.1| Malassezia restrict	607	1e-173
50A_68232_HPCD94F03GZIEU	gi|171466633|gb|EU400587.1| Malassezia restrict	607	1e-173
50A_68437_HPCD94F03G6FZV	gi|171466633|gb|EU400587.1| Malassezia restrict	607	1e-173
50A_68442_HPCD94F03FPLKG	gi|171466633|gb|EU400587.1| Malassezia restrict	607	1e-173
50A_68443_HPCD94F03GLOPM	gi|171466633|gb|EU400587.1| Malassezia restrict	607	1e-173
50A_68450_HPCD94F03GDEJQ	gi|171466633|gb|EU400587.1| Malassezia restrict	607	1e-173
50A_68607_HPCD94F03G6Y55	gi|171466633|gb|EU400587.1| Malassezia restrict	607	1e-173
50A_68609_HPCD94F03FWRC0	gi|171466633|gb|EU400587.1| Malassezia restrict	607	1e-173
50A_68700_HPCD94F03F6S0U	gi|171466633|gb|EU400587.1| Malassezia restrict	607	1e-173
50A_68726_HPCD94F03GP8TW	gi|171466633|gb|EU400587.1| Malassezia restrict	607	1e-173
50A_68824_HPCD94F03HHLIJ	gi|171466633|gb|EU400587.1| Malassezia restrict	607	1e-173
50A_69168_HPCD94F03GUMWW	gi|171466633|gb|EU400587.1| Malassezia restrict	607	1e-173
50A_69171_HPCD94F03F4GVA	gi|171466633|gb|EU400587.1| Malassezia restrict	607	1e-173
50A_69305_HPCD94F03HG1AF	gi|171466633|gb|EU400587.1| Malassezia restrict	607	1e-173
50A_69338_HPCD94F03HEXOE	gi|171466633|gb|EU400587.1| Malassezia restrict	607	1e-173
50A_69362_HPCD94F03GPBEY	gi|171466633|gb|EU400587.1| Malassezia restrict	607	1e-173
50A_69451_HPCD94F03GJXJN	gi|171466633|gb|EU400587.1| Malassezia restrict	607	1e-173
50A_69513_HPCD94F03FZN8R	gi|171466633|gb|EU400587.1| Malassezia restrict	607	1e-173
50A_69523_HPCD94F03F6WMU	gi|171466633|gb|EU400587.1| Malassezia restrict	607	1e-173
50A_69524_HPCD94F03GGBZ5	gi|171466633|gb|EU400587.1| Malassezia restrict	607	1e-173
50A_69580_HPCD94F03F9308	gi|171466633|gb|EU400587.1| Malassezia restrict	607	1e-173
50A_69648_HPCD94F03G6C1S	gi|171466633|gb|EU400587.1| Malassezia restrict	607	1e-173
50A_69702_HPCD94F03GSNF2	gi|171466633|gb|EU400587.1| Malassezia restrict	607	1e-173
50A_69766_HPCD94F03FIJN6	gi|171466633|gb|EU400587.1| Malassezia restrict	607	1e-173
50A_69784_HPCD94F03HDXCS	gi|171466633|gb|EU400587.1| Malassezia restrict	607	1e-173
50A_69920_HPCD94F03HFR69	gi|171466633|gb|EU400587.1| Malassezia restrict	607	1e-173
50A_69933_HPCD94F03FK0Q5	gi|171466633|gb|EU400587.1| Malassezia restrict	607	1e-173
50A_69934_HPCD94F03GJIUL	gi|171466633|gb|EU400587.1| Malassezia restrict	607	1e-173
50A_69983_HPCD94F03FN8ZV	gi|171466633|gb|EU400587.1| Malassezia restrict	607	1e-173
50A_70025_HPCD94F03FN26L	gi|171466633|gb|EU400587.1| Malassezia restrict	607	1e-173
50A_70065_HPCD94F03FKTZ8	gi|171466633|gb|EU400587.1| Malassezia restrict	607	1e-173
50A_70144_HPCD94F03G7KTP	gi|171466633|gb|EU400587.1| Malassezia restrict	607	1e-173
50A_70150_HPCD94F03HBEA2	gi|171466633|gb|EU400587.1| Malassezia restrict	607	1e-173
50A_70166_HPCD94F03GJSSF	gi|171466633|gb|EU400587.1| Malassezia restrict	607	1e-173
50A_70169_HPCD94F03G8QFC	gi|171466633|gb|EU400587.1| Malassezia restrict	607	1e-173
50A_70354_HPCD94F03HFE2X	gi|171466633|gb|EU400587.1| Malassezia restrict	607	1e-173
50A_70392_HPCD94F03HHHD1	gi|171466633|gb|EU400587.1| Malassezia restrict	607	1e-173
50A_70564_HPCD94F03FS2B2	gi|171466633|gb|EU400587.1| Malassezia restrict	607	1e-173
50A_70597_HPCD94F03HHOZU	gi|171466633|gb|EU400587.1| Malassezia restrict	607	1e-173
50A_70676_HPCD94F03F13IH	gi|171466633|gb|EU400587.1| Malassezia restrict	607	1e-173
50A_70711_HPCD94F03FPW0N	gi|171466633|gb|EU400587.1| Malassezia restrict	607	1e-173
50A_70720_HPCD94F03HFVQQ	gi|171466633|gb|EU400587.1| Malassezia restrict	607	1e-173
50A_70743_HPCD94F03F82S6	gi|171466633|gb|EU400587.1| Malassezia restrict	607	1e-173
50A_70761_HPCD94F03HCCXN	gi|171466633|gb|EU400587.1| Malassezia restrict	607	1e-173
50A_70816_HPCD94F03GWZXR	gi|171466633|gb|EU400587.1| Malassezia restrict	607	1e-173
50A_70952_HPCD94F03GW45B	gi|171466633|gb|EU400587.1| Malassezia restrict	607	1e-173
50A_70995_HPCD94F03F78QP	gi|171466633|gb|EU400587.1| Malassezia restrict	607	1e-173
50A_71018_HPCD94F03HGYOE	gi|171466633|gb|EU400587.1| Malassezia restrict	607	1e-173
50A_71039_HPCD94F03HEHA1	gi|171466633|gb|EU400587.1| Malassezia restrict	607	1e-173
50A_71095_HPCD94F03GGXUZ	gi|171466633|gb|EU400587.1| Malassezia restrict	607	1e-173
50A_71104_HPCD94F03F9BOC	gi|171466633|gb|EU400587.1| Malassezia restrict	607	1e-173
50A_71125_HPCD94F03FMPOK	gi|171466633|gb|EU400587.1| Malassezia restrict	607	1e-173
50A_71127_HPCD94F03GLI7Z	gi|171466633|gb|EU400587.1| Malassezia restrict	607	1e-173
50A_71168_HPCD94F03F7KL3	gi|171466633|gb|EU400587.1| Malassezia restrict	607	1e-173
50A_71198_HPCD94F03GA3NO	gi|171466633|gb|EU400587.1| Malassezia restrict	607	1e-173
50A_71254_HPCD94F03F4JET	gi|171466633|gb|EU400587.1| Malassezia restrict	607	1e-173
50A_71319_HPCD94F03GC1SK	gi|171466633|gb|EU400587.1| Malassezia restrict	607	1e-173
50A_71360_HPCD94F03F7TRQ	gi|171466633|gb|EU400587.1| Malassezia restrict	607	1e-173
50A_71521_HPCD94F03GTX5Z	gi|171466633|gb|EU400587.1| Malassezia restrict	607	1e-173
50A_71593_HPCD94F03FVSJS	gi|171466633|gb|EU400587.1| Malassezia restrict	607	1e-173
50A_71601_HPCD94F03G6YTG	gi|171466633|gb|EU400587.1| Malassezia restrict	607	1e-173
50A_71638_HPCD94F03G1MD0	gi|171466633|gb|EU400587.1| Malassezia restrict	607	1e-173
50A_71695_HPCD94F03G8UH2	gi|171466633|gb|EU400587.1| Malassezia restrict	607	1e-173
50A_71698_HPCD94F03GA2UU	gi|171466633|gb|EU400587.1| Malassezia restrict	607	1e-173
50A_71709_HPCD94F03GGU58	gi|171466633|gb|EU400587.1| Malassezia restrict	607	1e-173
50A_71793_HPCD94F03FNDI0	gi|171466633|gb|EU400587.1| Malassezia restrict	607	1e-173
50A_71800_HPCD94F03FJ8WM	gi|171466633|gb|EU400587.1| Malassezia restrict	607	1e-173
50A_71989_HPCD94F03F0K34	gi|171466633|gb|EU400587.1| Malassezia restrict	607	1e-173
50A_71997_HPCD94F03F1SHH	gi|171466633|gb|EU400587.1| Malassezia restrict	607	1e-173
50A_72233_HPCD94F03FZVFM	gi|171466633|gb|EU400587.1| Malassezia restrict	607	1e-173
50A_72240_HPCD94F03GORBY	gi|171466633|gb|EU400587.1| Malassezia restrict	607	1e-173
50A_72241_HPCD94F03HFBDF	gi|171466633|gb|EU400587.1| Malassezia restrict	607	1e-173
50A_72278_HPCD94F03GK3GM	gi|171466633|gb|EU400587.1| Malassezia restrict	607	1e-173
50A_72313_HPCD94F03FUXQH	gi|171466633|gb|EU400587.1| Malassezia restrict	607	1e-173
50A_72318_HPCD94F03G5B7J	gi|171466633|gb|EU400587.1| Malassezia restrict	607	1e-173
50A_72432_HPCD94F03GT1ER	gi|171466633|gb|EU400587.1| Malassezia restrict	607	1e-173
50A_72467_HPCD94F03FTPFE	gi|171466633|gb|EU400587.1| Malassezia restrict	607	1e-173
50A_72563_HPCD94F03FSV79	gi|171466633|gb|EU400587.1| Malassezia restrict	607	1e-173
50A_72603_HPCD94F03GIB6D	gi|171466633|gb|EU400587.1| Malassezia restrict	607	1e-173
50A_72606_HPCD94F03FN63Z	gi|171466633|gb|EU400587.1| Malassezia restrict	607	1e-173
50A_72662_HPCD94F03GA3AH	gi|171466633|gb|EU400587.1| Malassezia restrict	607	1e-173
50A_72683_HPCD94F03FM7IT	gi|171466633|gb|EU400587.1| Malassezia restrict	607	1e-173
50A_72732_HPCD94F03GWUXW	gi|171466633|gb|EU400587.1| Malassezia restrict	607	1e-173
50A_72776_HPCD94F03F46YH	gi|171466633|gb|EU400587.1| Malassezia restrict	607	1e-173
50A_72791_HPCD94F03GB4UB	gi|171466633|gb|EU400587.1| Malassezia restrict	607	1e-173
50A_72840_HPCD94F03FZ4K9	gi|171466633|gb|EU400587.1| Malassezia restrict	607	1e-173
50A_72849_HPCD94F03F8H5W	gi|171466633|gb|EU400587.1| Malassezia restrict	607	1e-173
50A_72875_HPCD94F03FI23W	gi|171466633|gb|EU400587.1| Malassezia restrict	607	1e-173
50A_72989_HPCD94F03GGROS	gi|171466633|gb|EU400587.1| Malassezia restrict	607	1e-173
50A_72990_HPCD94F03GPNUW	gi|171466633|gb|EU400587.1| Malassezia restrict	607	1e-173
50A_73007_HPCD94F03F5ZGH	gi|171466633|gb|EU400587.1| Malassezia restrict	607	1e-173
50A_73012_HPCD94F03F3HE2	gi|171466633|gb|EU400587.1| Malassezia restrict	607	1e-173
50A_73030_HPCD94F03HGE9N	gi|171466633|gb|EU400587.1| Malassezia restrict	607	1e-173
50A_73084_HPCD94F03GARM8	gi|171466633|gb|EU400587.1| Malassezia restrict	607	1e-173
50A_73102_HPCD94F03GCXSO	gi|171466633|gb|EU400587.1| Malassezia restrict	607	1e-173
50A_73114_HPCD94F03GX1RG	gi|171466633|gb|EU400587.1| Malassezia restrict	607	1e-173
50A_73137_HPCD94F03GY4CH	gi|171466633|gb|EU400587.1| Malassezia restrict	607	1e-173
50A_73144_HPCD94F03F2E2K	gi|171466633|gb|EU400587.1| Malassezia restrict	607	1e-173
50A_73199_HPCD94F03G0LN6	gi|171466633|gb|EU400587.1| Malassezia restrict	607	1e-173
50A_73263_HPCD94F03FL6CD	gi|171466633|gb|EU400587.1| Malassezia restrict	607	1e-173
50A_73264_HPCD94F03FI7VM	gi|171466633|gb|EU400587.1| Malassezia restrict	607	1e-173
50A_73307_HPCD94F03FRW9I	gi|171466633|gb|EU400587.1| Malassezia restrict	607	1e-173
50A_73379_HPCD94F03GVGPF	gi|171466633|gb|EU400587.1| Malassezia restrict	607	1e-173
50A_73582_HPCD94F03HF1R7	gi|171466633|gb|EU400587.1| Malassezia restrict	607	1e-173
50A_73633_HPCD94F03G18R2	gi|171466633|gb|EU400587.1| Malassezia restrict	607	1e-173
50A_73669_HPCD94F03GVXYV	gi|171466633|gb|EU400587.1| Malassezia restrict	607	1e-173
50A_73729_HPCD94F03HHIJK	gi|171466633|gb|EU400587.1| Malassezia restrict	607	1e-173
50A_73824_HPCD94F03GYRY8	gi|171466633|gb|EU400587.1| Malassezia restrict	607	1e-173
50A_73846_HPCD94F03FPFR8	gi|171466633|gb|EU400587.1| Malassezia restrict	607	1e-173
50A_73876_HPCD94F03GDU2F	gi|171466633|gb|EU400587.1| Malassezia restrict	607	1e-173
50A_74143_HPCD94F03F7AAG	gi|171466633|gb|EU400587.1| Malassezia restrict	607	1e-173
50A_74149_HPCD94F03GD8SY	gi|171466633|gb|EU400587.1| Malassezia restrict	607	1e-173
50A_74211_HPCD94F03GIG0E	gi|171466633|gb|EU400587.1| Malassezia restrict	607	1e-173
50A_74283_HPCD94F03GJP3W	gi|171466633|gb|EU400587.1| Malassezia restrict	607	1e-173
50A_74317_HPCD94F03GCCC4	gi|171466633|gb|EU400587.1| Malassezia restrict	607	1e-173
50A_74386_HPCD94F03HIIXN	gi|171466633|gb|EU400587.1| Malassezia restrict	607	1e-173
50A_74392_HPCD94F03GWD4T	gi|171466633|gb|EU400587.1| Malassezia restrict	607	1e-173
50A_74625_HPCD94F03FOQFF	gi|295656041|gb|HM014471.1| Malassezia sp. M8 1	607	1e-173
50A_74792_HPCD94F03GJJMV	gi|171466633|gb|EU400587.1| Malassezia restrict	607	1e-173
50A_74797_HPCD94F03FI5T5	gi|171466633|gb|EU400587.1| Malassezia restrict	607	1e-173
50A_74822_HPCD94F03GHQQV	gi|171466633|gb|EU400587.1| Malassezia restrict	607	1e-173
50A_74909_HPCD94F03FKXGK	gi|171466633|gb|EU400587.1| Malassezia restrict	607	1e-173
50A_74920_HPCD94F03FXXQM	gi|171466633|gb|EU400587.1| Malassezia restrict	607	1e-173
50A_74959_HPCD94F03GPTMM	gi|171466633|gb|EU400587.1| Malassezia restrict	607	1e-173
50A_75008_HPCD94F03FJ7TP	gi|171466633|gb|EU400587.1| Malassezia restrict	607	1e-173
50A_75094_HPCD94F03HHPS2	gi|171466633|gb|EU400587.1| Malassezia restrict	607	1e-173
50A_75095_HPCD94F03F2C98	gi|171466633|gb|EU400587.1| Malassezia restrict	607	1e-173
50A_75100_HPCD94F03GFJS5	gi|171466633|gb|EU400587.1| Malassezia restrict	607	1e-173
50A_75264_HPCD94F03GCEWN	gi|171466633|gb|EU400587.1| Malassezia restrict	607	1e-173
50A_75283_HPCD94F03GTK24	gi|171466633|gb|EU400587.1| Malassezia restrict	607	1e-173
50A_75325_HPCD94F03GH4CG	gi|171466633|gb|EU400587.1| Malassezia restrict	607	1e-173
50A_75352_HPCD94F03HEENZ	gi|171466633|gb|EU400587.1| Malassezia restrict	607	1e-173
50A_75406_HPCD94F03HB7N0	gi|171466633|gb|EU400587.1| Malassezia restrict	607	1e-173
50A_75623_HPCD94F03F428G	gi|171466633|gb|EU400587.1| Malassezia restrict	607	1e-173
50A_75729_HPCD94F03F4T1S	gi|171466633|gb|EU400587.1| Malassezia restrict	607	1e-173
50A_75821_HPCD94F03HCPU6	gi|171466633|gb|EU400587.1| Malassezia restrict	607	1e-173
50A_75851_HPCD94F03F3Z6W	gi|171466633|gb|EU400587.1| Malassezia restrict	607	1e-173
50A_75858_HPCD94F03GEJ24	gi|171466633|gb|EU400587.1| Malassezia restrict	607	1e-173
50A_75913_HPCD94F03GPWPT	gi|171466633|gb|EU400587.1| Malassezia restrict	607	1e-173
50A_76031_HPCD94F03GBVCP	gi|171466633|gb|EU400587.1| Malassezia restrict	607	1e-173
50A_76037_HPCD94F03FYMWP	gi|171466633|gb|EU400587.1| Malassezia restrict	607	1e-173
50A_76086_HPCD94F03G0W29	gi|171466633|gb|EU400587.1| Malassezia restrict	607	1e-173
50A_76167_HPCD94F03G5IHN	gi|171466633|gb|EU400587.1| Malassezia restrict	607	1e-173
50A_76172_HPCD94F03GNMQB	gi|171466633|gb|EU400587.1| Malassezia restrict	607	1e-173
50A_76197_HPCD94F03FVV8C	gi|171466633|gb|EU400587.1| Malassezia restrict	607	1e-173
50A_76201_HPCD94F03GFXN7	gi|171466633|gb|EU400587.1| Malassezia restrict	607	1e-173
50A_76292_HPCD94F03FUUN6	gi|171466633|gb|EU400587.1| Malassezia restrict	607	1e-173
50A_76326_HPCD94F03GY81R	gi|171466633|gb|EU400587.1| Malassezia restrict	607	1e-173
50A_76398_HPCD94F03GL4UV	gi|171466633|gb|EU400587.1| Malassezia restrict	607	1e-173
50A_76451_HPCD94F03F41V6	gi|171466633|gb|EU400587.1| Malassezia restrict	607	1e-173
50A_76465_HPCD94F03FRBUY	gi|171466633|gb|EU400587.1| Malassezia restrict	607	1e-173
50A_76564_HPCD94F03GMZXI	gi|171466633|gb|EU400587.1| Malassezia restrict	607	1e-173
50A_76603_HPCD94F03GA1YK	gi|171466633|gb|EU400587.1| Malassezia restrict	607	1e-173
50A_76636_HPCD94F03FI1US	gi|171466633|gb|EU400587.1| Malassezia restrict	607	1e-173
50A_76679_HPCD94F03FOP7T	gi|171466633|gb|EU400587.1| Malassezia restrict	607	1e-173
50A_76692_HPCD94F03GS5ZR	gi|171466633|gb|EU400587.1| Malassezia restrict	607	1e-173
50A_76712_HPCD94F03F7L3S	gi|171466633|gb|EU400587.1| Malassezia restrict	607	1e-173
50A_76758_HPCD94F03F47VR	gi|171466633|gb|EU400587.1| Malassezia restrict	607	1e-173
50A_76759_HPCD94F03F7IIR	gi|171466633|gb|EU400587.1| Malassezia restrict	607	1e-173
50A_76896_HPCD94F03GIDYT	gi|171466633|gb|EU400587.1| Malassezia restrict	607	1e-173
50A_76897_HPCD94F03GUPLY	gi|171466633|gb|EU400587.1| Malassezia restrict	607	1e-173
50A_76946_HPCD94F03GTVUU	gi|171466633|gb|EU400587.1| Malassezia restrict	607	1e-173
50A_76961_HPCD94F03F4SHJ	gi|171466633|gb|EU400587.1| Malassezia restrict	607	1e-173
50A_77061_HPCD94F03G7IPK	gi|171466633|gb|EU400587.1| Malassezia restrict	607	1e-173
50A_77158_HPCD94F03F1QZK	gi|171466633|gb|EU400587.1| Malassezia restrict	607	1e-173
50A_77190_HPCD94F03F5H78	gi|171466633|gb|EU400587.1| Malassezia restrict	607	1e-173
50A_77202_HPCD94F03FQR6S	gi|171466633|gb|EU400587.1| Malassezia restrict	607	1e-173
50A_77214_HPCD94F03FT1WS	gi|171466633|gb|EU400587.1| Malassezia restrict	607	1e-173
50A_77229_HPCD94F03GF03J	gi|171466633|gb|EU400587.1| Malassezia restrict	607	1e-173
50A_77242_HPCD94F03GKCXK	gi|171466633|gb|EU400587.1| Malassezia restrict	607	1e-173
50A_77419_HPCD94F03GS59Z	gi|171466633|gb|EU400587.1| Malassezia restrict	607	1e-173
50A_77492_HPCD94F03G67B2	gi|171466633|gb|EU400587.1| Malassezia restrict	607	1e-173
50A_77535_HPCD94F03F7VYY	gi|171466633|gb|EU400587.1| Malassezia restrict	607	1e-173
50A_77544_HPCD94F03FPD18	gi|171466633|gb|EU400587.1| Malassezia restrict	607	1e-173
50A_77553_HPCD94F03HCCZ6	gi|171466633|gb|EU400587.1| Malassezia restrict	607	1e-173
50A_77593_HPCD94F03G4RFG	gi|171466633|gb|EU400587.1| Malassezia restrict	607	1e-173
50A_77606_HPCD94F03FRQGH	gi|171466633|gb|EU400587.1| Malassezia restrict	607	1e-173
50A_77640_HPCD94F03HCX9X	gi|171466633|gb|EU400587.1| Malassezia restrict	607	1e-173
50A_77699_HPCD94F03GSEOQ	gi|171466633|gb|EU400587.1| Malassezia restrict	607	1e-173
50A_77714_HPCD94F03FXF4J	gi|171466633|gb|EU400587.1| Malassezia restrict	607	1e-173
50A_77751_HPCD94F03G76XD	gi|171466633|gb|EU400587.1| Malassezia restrict	607	1e-173
50A_77825_HPCD94F03G3E6U	gi|171466633|gb|EU400587.1| Malassezia restrict	607	1e-173
50A_77915_HPCD94F03G5YMR	gi|171466633|gb|EU400587.1| Malassezia restrict	607	1e-173
50A_78033_HPCD94F03HEM81	gi|171466633|gb|EU400587.1| Malassezia restrict	607	1e-173
50A_78068_HPCD94F03GSZG2	gi|171466633|gb|EU400587.1| Malassezia restrict	607	1e-173
50A_78152_HPCD94F03FW0O0	gi|171466633|gb|EU400587.1| Malassezia restrict	607	1e-173
50A_78211_HPCD94F03G441Y	gi|171466633|gb|EU400587.1| Malassezia restrict	607	1e-173
50A_78311_HPCD94F03GLJUR	gi|171466633|gb|EU400587.1| Malassezia restrict	607	1e-173
50A_78313_HPCD94F03G32OB	gi|171466633|gb|EU400587.1| Malassezia restrict	607	1e-173
50A_78419_HPCD94F03G2EG8	gi|171466633|gb|EU400587.1| Malassezia restrict	607	1e-173
50A_78532_HPCD94F03G6S2S	gi|171466633|gb|EU400587.1| Malassezia restrict	607	1e-173
50A_78578_HPCD94F03GLRUR	gi|171466633|gb|EU400587.1| Malassezia restrict	607	1e-173
50A_78625_HPCD94F03G41U7	gi|171466633|gb|EU400587.1| Malassezia restrict	607	1e-173
50A_78675_HPCD94F03G436M	gi|171466633|gb|EU400587.1| Malassezia restrict	607	1e-173
50A_78729_HPCD94F03FZX83	gi|171466633|gb|EU400587.1| Malassezia restrict	607	1e-173
50A_78756_HPCD94F03GB0V2	gi|171466633|gb|EU400587.1| Malassezia restrict	607	1e-173
50A_78850_HPCD94F03GG62L	gi|171466633|gb|EU400587.1| Malassezia restrict	607	1e-173
50A_78902_HPCD94F03GRXDO	gi|171466633|gb|EU400587.1| Malassezia restrict	607	1e-173
50A_78946_HPCD94F03FPBSW	gi|171466633|gb|EU400587.1| Malassezia restrict	607	1e-173
50A_78965_HPCD94F03HE0J9	gi|171466633|gb|EU400587.1| Malassezia restrict	607	1e-173
50A_78973_HPCD94F03HCJGW	gi|171466633|gb|EU400587.1| Malassezia restrict	607	1e-173
50A_78995_HPCD94F03GF5WI	gi|171466633|gb|EU400587.1| Malassezia restrict	607	1e-173
50A_79022_HPCD94F03FJ2K6	gi|171466633|gb|EU400587.1| Malassezia restrict	607	1e-173
50A_79048_HPCD94F03GIAJ1	gi|171466633|gb|EU400587.1| Malassezia restrict	607	1e-173
50A_79196_HPCD94F03FPXU8	gi|171466633|gb|EU400587.1| Malassezia restrict	607	1e-173
50A_79198_HPCD94F03GXIBQ	gi|171466633|gb|EU400587.1| Malassezia restrict	607	1e-173
50A_79199_HPCD94F03FX2B8	gi|171466633|gb|EU400587.1| Malassezia restrict	607	1e-173
50A_79266_HPCD94F03G9UFJ	gi|171466633|gb|EU400587.1| Malassezia restrict	607	1e-173
50A_79299_HPCD94F03F1JYO	gi|171466633|gb|EU400587.1| Malassezia restrict	607	1e-173
50A_79352_HPCD94F03G96RP	gi|171466633|gb|EU400587.1| Malassezia restrict	607	1e-173
50A_79354_HPCD94F03FR5JS	gi|171466633|gb|EU400587.1| Malassezia restrict	607	1e-173
50A_79393_HPCD94F03FQZTX	gi|171466633|gb|EU400587.1| Malassezia restrict	607	1e-173
50A_79418_HPCD94F03GEV6D	gi|171466633|gb|EU400587.1| Malassezia restrict	607	1e-173
50A_79449_HPCD94F03FML46	gi|171466633|gb|EU400587.1| Malassezia restrict	607	1e-173
50A_79487_HPCD94F03GYV6I	gi|171466633|gb|EU400587.1| Malassezia restrict	607	1e-173
50A_79588_HPCD94F03FZJO3	gi|171466633|gb|EU400587.1| Malassezia restrict	607	1e-173
50A_79600_HPCD94F03F0SBF	gi|171466633|gb|EU400587.1| Malassezia restrict	607	1e-173
50A_79720_HPCD94F03HDZ5F	gi|171466633|gb|EU400587.1| Malassezia restrict	607	1e-173
50A_79736_HPCD94F03GJWD5	gi|171466633|gb|EU400587.1| Malassezia restrict	607	1e-173
50A_79773_HPCD94F03FZNWT	gi|171466633|gb|EU400587.1| Malassezia restrict	607	1e-173
50A_79843_HPCD94F03GFEF6	gi|171466633|gb|EU400587.1| Malassezia restrict	607	1e-173
50A_79846_HPCD94F03G7OI0	gi|171466633|gb|EU400587.1| Malassezia restrict	607	1e-173
50A_79924_HPCD94F03GISUE	gi|171466633|gb|EU400587.1| Malassezia restrict	607	1e-173
50A_80045_HPCD94F03GELP1	gi|171466633|gb|EU400587.1| Malassezia restrict	607	1e-173
50A_80078_HPCD94F03FO3T3	gi|171466633|gb|EU400587.1| Malassezia restrict	607	1e-173
50A_80188_HPCD94F03GF2PD	gi|171466633|gb|EU400587.1| Malassezia restrict	607	1e-173
50A_80234_HPCD94F03HA26R	gi|171466633|gb|EU400587.1| Malassezia restrict	607	1e-173
50A_80287_HPCD94F03GMAS6	gi|171466633|gb|EU400587.1| Malassezia restrict	607	1e-173
50A_80664_HPCD94F03FO714	gi|171466633|gb|EU400587.1| Malassezia restrict	607	1e-173
50A_80673_HPCD94F03GIKDH	gi|171466633|gb|EU400587.1| Malassezia restrict	607	1e-173
50A_80689_HPCD94F03GQH6Z	gi|171466633|gb|EU400587.1| Malassezia restrict	607	1e-173
50A_80701_HPCD94F03GHPG5	gi|171466633|gb|EU400587.1| Malassezia restrict	607	1e-173
50A_80703_HPCD94F03G5JZ8	gi|171466633|gb|EU400587.1| Malassezia restrict	607	1e-173
50A_80802_HPCD94F03GZ5XI	gi|171466633|gb|EU400587.1| Malassezia restrict	607	1e-173
50A_80901_HPCD94F03G3KCH	gi|171466633|gb|EU400587.1| Malassezia restrict	607	1e-173
50A_80931_HPCD94F03G38JE	gi|171466633|gb|EU400587.1| Malassezia restrict	607	1e-173
50A_80932_HPCD94F03GWOW2	gi|171466633|gb|EU400587.1| Malassezia restrict	607	1e-173
50A_80972_HPCD94F03FWWTH	gi|171466633|gb|EU400587.1| Malassezia restrict	607	1e-173
50A_80994_HPCD94F03FL7CH	gi|295656041|gb|HM014471.1| Malassezia sp. M8 1	607	1e-173
50A_81007_HPCD94F03FYVW8	gi|171466633|gb|EU400587.1| Malassezia restrict	607	1e-173
50A_81110_HPCD94F03F6X06	gi|171466633|gb|EU400587.1| Malassezia restrict	607	1e-173
50A_81141_HPCD94F03F65PL	gi|171466633|gb|EU400587.1| Malassezia restrict	607	1e-173
50A_81166_HPCD94F03GBZ5Y	gi|171466633|gb|EU400587.1| Malassezia restrict	607	1e-173
50A_81277_HPCD94F03HB5Z4	gi|171466633|gb|EU400587.1| Malassezia restrict	607	1e-173
50A_81313_HPCD94F03HACTG	gi|171466633|gb|EU400587.1| Malassezia restrict	607	1e-173
50A_81391_HPCD94F03F67FY	gi|171466633|gb|EU400587.1| Malassezia restrict	607	1e-173
50A_81419_HPCD94F03HHOMS	gi|171466633|gb|EU400587.1| Malassezia restrict	607	1e-173
50A_81428_HPCD94F03F5DQP	gi|171466633|gb|EU400587.1| Malassezia restrict	607	1e-173
50A_81446_HPCD94F03G4OIZ	gi|171466633|gb|EU400587.1| Malassezia restrict	607	1e-173
50A_81502_HPCD94F03FTK53	gi|171466633|gb|EU400587.1| Malassezia restrict	607	1e-173
50A_81516_HPCD94F03GCETH	gi|171466633|gb|EU400587.1| Malassezia restrict	607	1e-173
50A_81604_HPCD94F03FIF9Y	gi|171466633|gb|EU400587.1| Malassezia restrict	607	1e-173
50A_81646_HPCD94F03F0G7E	gi|220967482|gb|EU977202.1| Fungal endophyte sp	609	1e-173
50A_81726_HPCD94F03G933R	gi|171466633|gb|EU400587.1| Malassezia restrict	607	1e-173
50A_81749_HPCD94F03FJEK0	gi|171466633|gb|EU400587.1| Malassezia restrict	607	1e-173
50A_81764_HPCD94F03GDFAM	gi|171466633|gb|EU400587.1| Malassezia restrict	607	1e-173
50A_81816_HPCD94F03G1KLR	gi|171466633|gb|EU400587.1| Malassezia restrict	607	1e-173
50A_81987_HPCD94F03HC6ED	gi|171466633|gb|EU400587.1| Malassezia restrict	607	1e-173
50A_82035_HPCD94F03FXCNK	gi|171466633|gb|EU400587.1| Malassezia restrict	607	1e-173
50A_82063_HPCD94F03F82DE	gi|171466633|gb|EU400587.1| Malassezia restrict	607	1e-173
50A_82076_HPCD94F03GPIP0	gi|171466633|gb|EU400587.1| Malassezia restrict	607	1e-173
50A_82082_HPCD94F03FVCOA	gi|171466633|gb|EU400587.1| Malassezia restrict	607	1e-173
50A_82083_HPCD94F03FZFWL	gi|171466633|gb|EU400587.1| Malassezia restrict	607	1e-173
50A_82101_HPCD94F03GH58I	gi|171466633|gb|EU400587.1| Malassezia restrict	607	1e-173
50A_82123_HPCD94F03FXEDG	gi|171466633|gb|EU400587.1| Malassezia restrict	607	1e-173
50A_82213_HPCD94F03F3AWO	gi|171466633|gb|EU400587.1| Malassezia restrict	607	1e-173
50A_82293_HPCD94F03G3E0Y	gi|171466633|gb|EU400587.1| Malassezia restrict	607	1e-173
50A_82304_HPCD94F03GT54W	gi|171466633|gb|EU400587.1| Malassezia restrict	607	1e-173
50A_82334_HPCD94F03HFXDK	gi|171466633|gb|EU400587.1| Malassezia restrict	607	1e-173
50A_82395_HPCD94F03GDUZ7	gi|171466633|gb|EU400587.1| Malassezia restrict	607	1e-173
50A_82396_HPCD94F03GBLQ7	gi|171466633|gb|EU400587.1| Malassezia restrict	607	1e-173
50A_82416_HPCD94F03HDT8H	gi|171466633|gb|EU400587.1| Malassezia restrict	607	1e-173
50A_82448_HPCD94F03FZ1UO	gi|171466633|gb|EU400587.1| Malassezia restrict	607	1e-173
50A_82473_HPCD94F03F74HH	gi|171466633|gb|EU400587.1| Malassezia restrict	607	1e-173
50A_82543_HPCD94F03GL39O	gi|171466633|gb|EU400587.1| Malassezia restrict	607	1e-173
50A_82618_HPCD94F03FKAIN	gi|171466633|gb|EU400587.1| Malassezia restrict	607	1e-173
50A_82680_HPCD94F03HEHB3	gi|171466633|gb|EU400587.1| Malassezia restrict	607	1e-173
50A_82754_HPCD94F03GZIJF	gi|171466633|gb|EU400587.1| Malassezia restrict	607	1e-173
50A_82806_HPCD94F03F8ORJ	gi|171466633|gb|EU400587.1| Malassezia restrict	607	1e-173
50A_82871_HPCD94F03FXXEV	gi|171466633|gb|EU400587.1| Malassezia restrict	607	1e-173
50A_82966_HPCD94F03FS0PE	gi|171466633|gb|EU400587.1| Malassezia restrict	607	1e-173
50A_82974_HPCD94F03FS40O	gi|171466633|gb|EU400587.1| Malassezia restrict	607	1e-173
50A_82990_HPCD94F03HEA3V	gi|171466633|gb|EU400587.1| Malassezia restrict	607	1e-173
50A_82997_HPCD94F03GF7EP	gi|171466633|gb|EU400587.1| Malassezia restrict	607	1e-173
50A_83019_HPCD94F03G68PM	gi|171466633|gb|EU400587.1| Malassezia restrict	607	1e-173
50A_83024_HPCD94F03GP0PT	gi|171466633|gb|EU400587.1| Malassezia restrict	607	1e-173
50A_83226_HPCD94F03F5I9X	gi|171466633|gb|EU400587.1| Malassezia restrict	607	1e-173
50A_83252_HPCD94F03GS8IO	gi|171466633|gb|EU400587.1| Malassezia restrict	607	1e-173
50A_83286_HPCD94F03FTYZJ	gi|171466633|gb|EU400587.1| Malassezia restrict	607	1e-173
50A_83359_HPCD94F03G5B4X	gi|171466633|gb|EU400587.1| Malassezia restrict	607	1e-173
50A_83394_HPCD94F03GANEP	gi|171466633|gb|EU400587.1| Malassezia restrict	607	1e-173
50A_83395_HPCD94F03GCB24	gi|171466633|gb|EU400587.1| Malassezia restrict	607	1e-173
50A_83420_HPCD94F03G87E7	gi|171466633|gb|EU400587.1| Malassezia restrict	607	1e-173
50A_83459_HPCD94F03GGTTJ	gi|171466633|gb|EU400587.1| Malassezia restrict	607	1e-173
50A_83492_HPCD94F03FOC7W	gi|171466633|gb|EU400587.1| Malassezia restrict	607	1e-173
50A_83498_HPCD94F03HG7PW	gi|171466633|gb|EU400587.1| Malassezia restrict	607	1e-173
50A_83509_HPCD94F03F2PSI	gi|171466633|gb|EU400587.1| Malassezia restrict	607	1e-173
50A_83643_HPCD94F03FV9RO	gi|171466633|gb|EU400587.1| Malassezia restrict	607	1e-173
50A_83679_HPCD94F03FTVER	gi|171466633|gb|EU400587.1| Malassezia restrict	607	1e-173
50A_83697_HPCD94F03FXOUG	gi|171466633|gb|EU400587.1| Malassezia restrict	607	1e-173
50A_83715_HPCD94F03GGWK3	gi|171466633|gb|EU400587.1| Malassezia restrict	607	1e-173
50A_83822_HPCD94F03F8RYQ	gi|171466633|gb|EU400587.1| Malassezia restrict	607	1e-173
50A_83829_HPCD94F03G4LXK	gi|171466633|gb|EU400587.1| Malassezia restrict	607	1e-173
50A_83916_HPCD94F03GPH20	gi|171466633|gb|EU400587.1| Malassezia restrict	607	1e-173
50A_84043_HPCD94F03GME0R	gi|171466633|gb|EU400587.1| Malassezia restrict	607	1e-173
50A_84079_HPCD94F03G8VQ4	gi|171466633|gb|EU400587.1| Malassezia restrict	607	1e-173
50A_84096_HPCD94F03HISZB	gi|171466633|gb|EU400587.1| Malassezia restrict	607	1e-173
50A_84108_HPCD94F03GME2J	gi|171466633|gb|EU400587.1| Malassezia restrict	607	1e-173
50A_84204_HPCD94F03GNDFN	gi|171466633|gb|EU400587.1| Malassezia restrict	607	1e-173
50A_84267_HPCD94F03GGK04	gi|171466633|gb|EU400587.1| Malassezia restrict	607	1e-173
50A_84280_HPCD94F03FI9P1	gi|171466633|gb|EU400587.1| Malassezia restrict	607	1e-173
50A_84337_HPCD94F03G564E	gi|171466633|gb|EU400587.1| Malassezia restrict	607	1e-173
50A_84388_HPCD94F03GEX3P	gi|171466633|gb|EU400587.1| Malassezia restrict	607	1e-173
50A_84403_HPCD94F03G176P	gi|171466633|gb|EU400587.1| Malassezia restrict	607	1e-173
50A_84538_HPCD94F03FR6HQ	gi|171466633|gb|EU400587.1| Malassezia restrict	607	1e-173
50A_84590_HPCD94F03G9UWY	gi|171466633|gb|EU400587.1| Malassezia restrict	607	1e-173
50A_84637_HPCD94F03G9SOU	gi|171466633|gb|EU400587.1| Malassezia restrict	607	1e-173
50A_84653_HPCD94F03HDR90	gi|171466633|gb|EU400587.1| Malassezia restrict	607	1e-173
50A_84705_HPCD94F03FI50S	gi|171466633|gb|EU400587.1| Malassezia restrict	607	1e-173
50A_84722_HPCD94F03GAS9U	gi|171466633|gb|EU400587.1| Malassezia restrict	607	1e-173
50A_84747_HPCD94F03GCX84	gi|171466633|gb|EU400587.1| Malassezia restrict	607	1e-173
50A_84756_HPCD94F03GIUOT	gi|171466633|gb|EU400587.1| Malassezia restrict	607	1e-173
50A_84816_HPCD94F03F91PY	gi|171466633|gb|EU400587.1| Malassezia restrict	607	1e-173
50A_84837_HPCD94F03GXY4J	gi|171466633|gb|EU400587.1| Malassezia restrict	607	1e-173
50A_84839_HPCD94F03FTRH2	gi|171466633|gb|EU400587.1| Malassezia restrict	607	1e-173
50A_84853_HPCD94F03F1OFN	gi|171466633|gb|EU400587.1| Malassezia restrict	607	1e-173
50A_84877_HPCD94F03GR75H	gi|171466633|gb|EU400587.1| Malassezia restrict	607	1e-173
50A_85010_HPCD94F03G2JLT	gi|171466633|gb|EU400587.1| Malassezia restrict	607	1e-173
50A_85020_HPCD94F03GDPD2	gi|171466633|gb|EU400587.1| Malassezia restrict	607	1e-173
50A_85269_HPCD94F03FSO2X	gi|171466633|gb|EU400587.1| Malassezia restrict	607	1e-173
50A_85395_HPCD94F03FM915	gi|171466633|gb|EU400587.1| Malassezia restrict	607	1e-173
50A_85528_HPCD94F03HBO2W	gi|171466633|gb|EU400587.1| Malassezia restrict	607	1e-173
50A_85544_HPCD94F03G64US	gi|171466633|gb|EU400587.1| Malassezia restrict	607	1e-173
50A_85587_HPCD94F03GRU0R	gi|171466633|gb|EU400587.1| Malassezia restrict	607	1e-173
50A_85590_HPCD94F03FXPLR	gi|171466633|gb|EU400587.1| Malassezia restrict	607	1e-173
50A_85697_HPCD94F03GQE5Z	gi|171466633|gb|EU400587.1| Malassezia restrict	607	1e-173
50A_85708_HPCD94F03FIITW	gi|171466633|gb|EU400587.1| Malassezia restrict	607	1e-173
50A_85729_HPCD94F03HDM1K	gi|171466633|gb|EU400587.1| Malassezia restrict	607	1e-173
50A_85730_HPCD94F03G74F6	gi|171466633|gb|EU400587.1| Malassezia restrict	607	1e-173
50A_85800_HPCD94F03HBO8R	gi|171466633|gb|EU400587.1| Malassezia restrict	607	1e-173
50A_85864_HPCD94F03GYEXL	gi|171466633|gb|EU400587.1| Malassezia restrict	607	1e-173
50A_86044_HPCD94F03GLPZL	gi|171466633|gb|EU400587.1| Malassezia restrict	607	1e-173
50A_86072_HPCD94F03F97XT	gi|171466633|gb|EU400587.1| Malassezia restrict	607	1e-173
50A_86085_HPCD94F03F7QTC	gi|171466633|gb|EU400587.1| Malassezia restrict	607	1e-173
50A_86206_HPCD94F03FXSYR	gi|171466633|gb|EU400587.1| Malassezia restrict	607	1e-173
50A_86266_HPCD94F03GUBM4	gi|171466633|gb|EU400587.1| Malassezia restrict	607	1e-173
50A_86288_HPCD94F03FOAM7	gi|171466633|gb|EU400587.1| Malassezia restrict	607	1e-173
50A_86356_HPCD94F03G7997	gi|171466633|gb|EU400587.1| Malassezia restrict	607	1e-173
50A_86440_HPCD94F03GBYL2	gi|171466633|gb|EU400587.1| Malassezia restrict	607	1e-173
50A_86590_HPCD94F03HIMO5	gi|171466633|gb|EU400587.1| Malassezia restrict	607	1e-173
50A_86605_HPCD94F03GQXOP	gi|171466633|gb|EU400587.1| Malassezia restrict	607	1e-173
50A_86608_HPCD94F03FYYHF	gi|295656041|gb|HM014471.1| Malassezia sp. M8 1	607	1e-173
50A_86668_HPCD94F03GJ3AF	gi|171466633|gb|EU400587.1| Malassezia restrict	607	1e-173
50A_86757_HPCD94F03GEUSM	gi|171466633|gb|EU400587.1| Malassezia restrict	607	1e-173
50A_86915_HPCD94F03FRL35	gi|171466633|gb|EU400587.1| Malassezia restrict	607	1e-173
50A_86942_HPCD94F03HBEBU	gi|171466633|gb|EU400587.1| Malassezia restrict	607	1e-173
50A_86945_HPCD94F03GSIMK	gi|171466633|gb|EU400587.1| Malassezia restrict	607	1e-173
50A_86954_HPCD94F03F8XVT	gi|171466633|gb|EU400587.1| Malassezia restrict	607	1e-173
50A_86956_HPCD94F03FIV49	gi|171466633|gb|EU400587.1| Malassezia restrict	607	1e-173
50A_86988_HPCD94F03F52ZU	gi|171466633|gb|EU400587.1| Malassezia restrict	607	1e-173
50A_87129_HPCD94F03GY032	gi|171466633|gb|EU400587.1| Malassezia restrict	607	1e-173
50A_87189_HPCD94F03G8MI0	gi|171466633|gb|EU400587.1| Malassezia restrict	607	1e-173
50A_87204_HPCD94F03G0HGZ	gi|171466633|gb|EU400587.1| Malassezia restrict	607	1e-173
50A_87250_HPCD94F03GJYT8	gi|171466633|gb|EU400587.1| Malassezia restrict	607	1e-173
50A_87252_HPCD94F03GUTVY	gi|171466633|gb|EU400587.1| Malassezia restrict	607	1e-173
50A_87465_HPCD94F03FTBBY	gi|171466633|gb|EU400587.1| Malassezia restrict	607	1e-173
50A_87587_HPCD94F03G34GC	gi|171466633|gb|EU400587.1| Malassezia restrict	607	1e-173
50A_87654_HPCD94F03F5HOH	gi|171466633|gb|EU400587.1| Malassezia restrict	607	1e-173
50A_87686_HPCD94F03GTV2U	gi|171466633|gb|EU400587.1| Malassezia restrict	607	1e-173
50A_87703_HPCD94F03GBGJ8	gi|171466633|gb|EU400587.1| Malassezia restrict	607	1e-173
50A_87745_HPCD94F03GSK86	gi|171466633|gb|EU400587.1| Malassezia restrict	607	1e-173
50A_87822_HPCD94F03HFPM2	gi|171466633|gb|EU400587.1| Malassezia restrict	607	1e-173
50A_87940_HPCD94F03GBS5W	gi|171466633|gb|EU400587.1| Malassezia restrict	607	1e-173
50A_88024_HPCD94F03HFCHD	gi|171466633|gb|EU400587.1| Malassezia restrict	607	1e-173
50A_88059_HPCD94F03GNCZM	gi|171466633|gb|EU400587.1| Malassezia restrict	607	1e-173
50A_88070_HPCD94F03HFFK3	gi|171466633|gb|EU400587.1| Malassezia restrict	607	1e-173
50A_88093_HPCD94F03GDP7N	gi|171466633|gb|EU400587.1| Malassezia restrict	607	1e-173
50A_88108_HPCD94F03FJUIQ	gi|171466633|gb|EU400587.1| Malassezia restrict	607	1e-173
50A_88217_HPCD94F03FKY67	gi|171466633|gb|EU400587.1| Malassezia restrict	607	1e-173
50A_88262_HPCD94F03GAEEM	gi|171466633|gb|EU400587.1| Malassezia restrict	607	1e-173
50A_88294_HPCD94F03FLBPB	gi|171466633|gb|EU400587.1| Malassezia restrict	607	1e-173
50A_88304_HPCD94F03F0HKV	gi|171466633|gb|EU400587.1| Malassezia restrict	607	1e-173
50A_88431_HPCD94F03F6YRQ	gi|171466633|gb|EU400587.1| Malassezia restrict	607	1e-173
50A_88450_HPCD94F03GB4JK	gi|171466633|gb|EU400587.1| Malassezia restrict	607	1e-173
50A_88548_HPCD94F03GQLVV	gi|171466633|gb|EU400587.1| Malassezia restrict	607	1e-173
50A_88643_HPCD94F03HF3J3	gi|171466633|gb|EU400587.1| Malassezia restrict	607	1e-173
50A_88661_HPCD94F03GA97X	gi|171466633|gb|EU400587.1| Malassezia restrict	607	1e-173
50A_88731_HPCD94F03HB902	gi|171466633|gb|EU400587.1| Malassezia restrict	607	1e-173
50A_88746_HPCD94F03FNW1F	gi|171466633|gb|EU400587.1| Malassezia restrict	607	1e-173
50A_88781_HPCD94F03FRPCO	gi|171466633|gb|EU400587.1| Malassezia restrict	607	1e-173
50A_88805_HPCD94F03GGID6	gi|171466633|gb|EU400587.1| Malassezia restrict	607	1e-173
50A_88844_HPCD94F03G60LQ	gi|171466633|gb|EU400587.1| Malassezia restrict	607	1e-173
50A_88906_HPCD94F03GKHW1	gi|171466633|gb|EU400587.1| Malassezia restrict	607	1e-173
50A_88925_HPCD94F03GN3D9	gi|171466633|gb|EU400587.1| Malassezia restrict	607	1e-173
50A_88960_HPCD94F03F7770	gi|171466633|gb|EU400587.1| Malassezia restrict	607	1e-173
50A_88998_HPCD94F03GPGAX	gi|171466633|gb|EU400587.1| Malassezia restrict	607	1e-173
50A_89033_HPCD94F03FMT52	gi|171466633|gb|EU400587.1| Malassezia restrict	607	1e-173
50A_89034_HPCD94F03GH4XF	gi|171466633|gb|EU400587.1| Malassezia restrict	607	1e-173
50A_89261_HPCD94F03GMWPO	gi|171466633|gb|EU400587.1| Malassezia restrict	607	1e-173
50A_89390_HPCD94F03GPZOV	gi|171466633|gb|EU400587.1| Malassezia restrict	607	1e-173
50A_89430_HPCD94F03F9XK1	gi|171466633|gb|EU400587.1| Malassezia restrict	607	1e-173
50A_89438_HPCD94F03FUL8G	gi|171466633|gb|EU400587.1| Malassezia restrict	607	1e-173
50A_89668_HPCD94F03HG34N	gi|171466633|gb|EU400587.1| Malassezia restrict	607	1e-173
50A_89694_HPCD94F03FKF9S	gi|171466633|gb|EU400587.1| Malassezia restrict	607	1e-173
50A_89697_HPCD94F03G6IQN	gi|171466633|gb|EU400587.1| Malassezia restrict	607	1e-173
50A_89743_HPCD94F03FPQQC	gi|171466633|gb|EU400587.1| Malassezia restrict	607	1e-173
50A_89771_HPCD94F03F14TE	gi|171466633|gb|EU400587.1| Malassezia restrict	607	1e-173
50A_89796_HPCD94F03F77Y0	gi|171466633|gb|EU400587.1| Malassezia restrict	607	1e-173
50A_89819_HPCD94F03G2W1M	gi|171466633|gb|EU400587.1| Malassezia restrict	607	1e-173
50A_89943_HPCD94F03F0FWT	gi|171466633|gb|EU400587.1| Malassezia restrict	607	1e-173
50A_89995_HPCD94F03F3H5L	gi|171466633|gb|EU400587.1| Malassezia restrict	607	1e-173
50A_90077_HPCD94F03FIC6J	gi|171466633|gb|EU400587.1| Malassezia restrict	607	1e-173
50A_90180_HPCD94F03FMNRL	gi|171466633|gb|EU400587.1| Malassezia restrict	607	1e-173
50A_90262_HPCD94F03FPMIH	gi|171466633|gb|EU400587.1| Malassezia restrict	607	1e-173
50A_90275_HPCD94F03GV50L	gi|171466633|gb|EU400587.1| Malassezia restrict	607	1e-173
50A_90284_HPCD94F03GBPWP	gi|171466633|gb|EU400587.1| Malassezia restrict	607	1e-173
50A_90342_HPCD94F03GS3EC	gi|171466633|gb|EU400587.1| Malassezia restrict	607	1e-173
50A_90399_HPCD94F03GT591	gi|171466633|gb|EU400587.1| Malassezia restrict	607	1e-173
50A_90414_HPCD94F03GM3BJ	gi|171466633|gb|EU400587.1| Malassezia restrict	607	1e-173
50A_90415_HPCD94F03GZKQC	gi|171466633|gb|EU400587.1| Malassezia restrict	607	1e-173
50A_90437_HPCD94F03F8WHE	gi|171466633|gb|EU400587.1| Malassezia restrict	607	1e-173
50A_90439_HPCD94F03FPQLS	gi|171466633|gb|EU400587.1| Malassezia restrict	607	1e-173
50A_90497_HPCD94F03GMQNM	gi|171466633|gb|EU400587.1| Malassezia restrict	607	1e-173
50A_90498_HPCD94F03GR2G9	gi|171466633|gb|EU400587.1| Malassezia restrict	607	1e-173
50A_90499_HPCD94F03G5YAE	gi|171466633|gb|EU400587.1| Malassezia restrict	607	1e-173
50A_90523_HPCD94F03G7P8H	gi|171466633|gb|EU400587.1| Malassezia restrict	607	1e-173
50A_90534_HPCD94F03GTZJX	gi|171466633|gb|EU400587.1| Malassezia restrict	607	1e-173
50A_90577_HPCD94F03FZ217	gi|171466633|gb|EU400587.1| Malassezia restrict	607	1e-173
50A_90652_HPCD94F03FRXIC	gi|171466633|gb|EU400587.1| Malassezia restrict	607	1e-173
50A_90679_HPCD94F03FNI0Y	gi|171466633|gb|EU400587.1| Malassezia restrict	607	1e-173
50A_90757_HPCD94F03GBSDH	gi|171466633|gb|EU400587.1| Malassezia restrict	607	1e-173
50A_90794_HPCD94F03G2K87	gi|171466633|gb|EU400587.1| Malassezia restrict	607	1e-173
50A_90822_HPCD94F03FIMKH	gi|171466633|gb|EU400587.1| Malassezia restrict	607	1e-173
50A_91018_HPCD94F03GK8O6	gi|171466633|gb|EU400587.1| Malassezia restrict	607	1e-173
50A_91022_HPCD94F03FRRS0	gi|171466633|gb|EU400587.1| Malassezia restrict	607	1e-173
50A_91041_HPCD94F03F6GDB	gi|171466633|gb|EU400587.1| Malassezia restrict	607	1e-173
50A_91059_HPCD94F03GOKRP	gi|171466633|gb|EU400587.1| Malassezia restrict	607	1e-173
50A_91091_HPCD94F03FYALN	gi|171466633|gb|EU400587.1| Malassezia restrict	607	1e-173
50A_91097_HPCD94F03FJB8P	gi|171466633|gb|EU400587.1| Malassezia restrict	607	1e-173
50A_91108_HPCD94F03GHYM1	gi|171466633|gb|EU400587.1| Malassezia restrict	607	1e-173
50A_91231_HPCD94F03G02OR	gi|171466633|gb|EU400587.1| Malassezia restrict	607	1e-173
50A_91293_HPCD94F03GI42E	gi|171466633|gb|EU400587.1| Malassezia restrict	607	1e-173
50A_91350_HPCD94F03GRA7O	gi|171466633|gb|EU400587.1| Malassezia restrict	607	1e-173
50A_91484_HPCD94F03GPNZC	gi|171466633|gb|EU400587.1| Malassezia restrict	607	1e-173
50A_91533_HPCD94F03GJE1D	gi|171466633|gb|EU400587.1| Malassezia restrict	607	1e-173
50A_91547_HPCD94F03GCFNH	gi|171466633|gb|EU400587.1| Malassezia restrict	607	1e-173
50A_91575_HPCD94F03G4MUD	gi|165881898|gb|EU192362.1| Malassezia sp. LCP-	609	1e-173
50A_91585_HPCD94F03GZAHJ	gi|171466633|gb|EU400587.1| Malassezia restrict	607	1e-173
50A_91586_HPCD94F03GA1KV	gi|171466633|gb|EU400587.1| Malassezia restrict	607	1e-173
50A_91597_HPCD94F03GUNV2	gi|171466633|gb|EU400587.1| Malassezia restrict	607	1e-173
50A_91598_HPCD94F03G4QKP	gi|171466633|gb|EU400587.1| Malassezia restrict	607	1e-173
50A_91671_HPCD94F03GZ1S2	gi|171466633|gb|EU400587.1| Malassezia restrict	607	1e-173
50A_91717_HPCD94F03F7SRM	gi|171466633|gb|EU400587.1| Malassezia restrict	607	1e-173
50A_91753_HPCD94F03HE4DY	gi|171466633|gb|EU400587.1| Malassezia restrict	607	1e-173
50A_91758_HPCD94F03G160Q	gi|171466633|gb|EU400587.1| Malassezia restrict	607	1e-173
50A_91778_HPCD94F03FVKS0	gi|171466633|gb|EU400587.1| Malassezia restrict	607	1e-173
50A_91901_HPCD94F03GOAV1	gi|171466633|gb|EU400587.1| Malassezia restrict	607	1e-173
50A_91938_HPCD94F03G83X7	gi|171466633|gb|EU400587.1| Malassezia restrict	607	1e-173
50A_92113_HPCD94F03HAIVA	gi|171466633|gb|EU400587.1| Malassezia restrict	607	1e-173
50A_92138_HPCD94F03F4GSV	gi|171466633|gb|EU400587.1| Malassezia restrict	607	1e-173
50A_92459_HPCD94F03G6HF5	gi|171466633|gb|EU400587.1| Malassezia restrict	607	1e-173
50A_92496_HPCD94F03HC6ST	gi|171466633|gb|EU400587.1| Malassezia restrict	607	1e-173
50A_92524_HPCD94F03HGPK9	gi|171466633|gb|EU400587.1| Malassezia restrict	607	1e-173
50A_92616_HPCD94F03F5EPU	gi|171466633|gb|EU400587.1| Malassezia restrict	607	1e-173
50A_92636_HPCD94F03G7BBE	gi|171466633|gb|EU400587.1| Malassezia restrict	607	1e-173
50A_92677_HPCD94F03HBY98	gi|171466633|gb|EU400587.1| Malassezia restrict	607	1e-173
50A_92695_HPCD94F03G43RS	gi|171466633|gb|EU400587.1| Malassezia restrict	607	1e-173
50A_92709_HPCD94F03FLKD8	gi|171466633|gb|EU400587.1| Malassezia restrict	607	1e-173
50A_92713_HPCD94F03FVJ0U	gi|171466633|gb|EU400587.1| Malassezia restrict	607	1e-173
50A_92741_HPCD94F03GQ4B8	gi|171466633|gb|EU400587.1| Malassezia restrict	607	1e-173
50A_92858_HPCD94F03GXAY0	gi|171466633|gb|EU400587.1| Malassezia restrict	607	1e-173
50A_92915_HPCD94F03GF9HG	gi|171466633|gb|EU400587.1| Malassezia restrict	607	1e-173
50A_92950_HPCD94F03G0131	gi|171466633|gb|EU400587.1| Malassezia restrict	607	1e-173
50A_92956_HPCD94F03HHCD1	gi|171466633|gb|EU400587.1| Malassezia restrict	607	1e-173
50A_92980_HPCD94F03GV1ZJ	gi|171466633|gb|EU400587.1| Malassezia restrict	607	1e-173
50A_93004_HPCD94F03GKIAO	gi|171466633|gb|EU400587.1| Malassezia restrict	607	1e-173
50A_93032_HPCD94F03GMT94	gi|171466633|gb|EU400587.1| Malassezia restrict	607	1e-173
50A_93067_HPCD94F03FVYSU	gi|171466633|gb|EU400587.1| Malassezia restrict	607	1e-173
50A_93073_HPCD94F03FUXA3	gi|171466633|gb|EU400587.1| Malassezia restrict	607	1e-173
50A_93088_HPCD94F03F6QBI	gi|171466633|gb|EU400587.1| Malassezia restrict	607	1e-173
50A_93089_HPCD94F03F6PJB	gi|171466633|gb|EU400587.1| Malassezia restrict	607	1e-173
50A_93091_HPCD94F03HG55D	gi|171466633|gb|EU400587.1| Malassezia restrict	607	1e-173
50A_93142_HPCD94F03GYZAW	gi|196475590|gb|EU915456.1| Malassezia restrict	607	1e-173
50A_93186_HPCD94F03F7N0P	gi|171466633|gb|EU400587.1| Malassezia restrict	607	1e-173
50A_93217_HPCD94F03GJP5K	gi|171466633|gb|EU400587.1| Malassezia restrict	607	1e-173
50A_93326_HPCD94F03GT3TH	gi|171466633|gb|EU400587.1| Malassezia restrict	607	1e-173
50A_93328_HPCD94F03FZBZD	gi|171466633|gb|EU400587.1| Malassezia restrict	607	1e-173
50A_93351_HPCD94F03F9ISN	gi|171466633|gb|EU400587.1| Malassezia restrict	607	1e-173
50A_93367_HPCD94F03GAAZA	gi|171466633|gb|EU400587.1| Malassezia restrict	607	1e-173
50A_93383_HPCD94F03GKKHT	gi|171466633|gb|EU400587.1| Malassezia restrict	607	1e-173
50A_93398_HPCD94F03FYAKP	gi|171466633|gb|EU400587.1| Malassezia restrict	607	1e-173
50A_93436_HPCD94F03GIMJ4	gi|171466633|gb|EU400587.1| Malassezia restrict	607	1e-173
50A_93488_HPCD94F03GMKZK	gi|171466633|gb|EU400587.1| Malassezia restrict	607	1e-173
50A_93535_HPCD94F03G7DLS	gi|171466633|gb|EU400587.1| Malassezia restrict	607	1e-173
50A_93556_HPCD94F03F1Y15	gi|171466633|gb|EU400587.1| Malassezia restrict	607	1e-173
50A_93602_HPCD94F03GMI1M	gi|171466633|gb|EU400587.1| Malassezia restrict	607	1e-173
50A_93647_HPCD94F03G0FZ8	gi|171466633|gb|EU400587.1| Malassezia restrict	607	1e-173
50A_93838_HPCD94F03HFD6X	gi|171466633|gb|EU400587.1| Malassezia restrict	607	1e-173
50A_93864_HPCD94F03F3KZ5	gi|171466633|gb|EU400587.1| Malassezia restrict	607	1e-173
50A_93958_HPCD94F03GDPRR	gi|171466633|gb|EU400587.1| Malassezia restrict	607	1e-173
50A_93985_HPCD94F03G9BGJ	gi|171466633|gb|EU400587.1| Malassezia restrict	607	1e-173
50A_94017_HPCD94F03FZ97R	gi|171466633|gb|EU400587.1| Malassezia restrict	607	1e-173
50A_94116_HPCD94F03HARMZ	gi|171466633|gb|EU400587.1| Malassezia restrict	607	1e-173
50A_94148_HPCD94F03F2Y86	gi|171466633|gb|EU400587.1| Malassezia restrict	607	1e-173
50A_94153_HPCD94F03HDG10	gi|171466633|gb|EU400587.1| Malassezia restrict	607	1e-173
50A_94248_HPCD94F03F25RJ	gi|171466633|gb|EU400587.1| Malassezia restrict	607	1e-173
50A_94308_HPCD94F03GD5ZG	gi|171466633|gb|EU400587.1| Malassezia restrict	607	1e-173
50A_94418_HPCD94F03F0Z27	gi|171466633|gb|EU400587.1| Malassezia restrict	607	1e-173
50A_94460_HPCD94F03GWQRP	gi|171466633|gb|EU400587.1| Malassezia restrict	607	1e-173
50A_94543_HPCD94F03HFT6T	gi|171466633|gb|EU400587.1| Malassezia restrict	607	1e-173
50A_94558_HPCD94F03G4EUU	gi|171466633|gb|EU400587.1| Malassezia restrict	607	1e-173
50A_94564_HPCD94F03GVRZ6	gi|171466633|gb|EU400587.1| Malassezia restrict	607	1e-173
50A_94568_HPCD94F03GXU1U	gi|171466633|gb|EU400587.1| Malassezia restrict	607	1e-173
50A_94577_HPCD94F03GES6F	gi|171466633|gb|EU400587.1| Malassezia restrict	607	1e-173
50A_94669_HPCD94F03F1WYB	gi|171466633|gb|EU400587.1| Malassezia restrict	607	1e-173
50A_94721_HPCD94F03FXI8O	gi|171466633|gb|EU400587.1| Malassezia restrict	607	1e-173
50A_94810_HPCD94F03GB9AI	gi|171466633|gb|EU400587.1| Malassezia restrict	607	1e-173
50A_94874_HPCD94F03GDBIK	gi|171466633|gb|EU400587.1| Malassezia restrict	607	1e-173
50A_94904_HPCD94F03GS1TA	gi|171466633|gb|EU400587.1| Malassezia restrict	607	1e-173
50A_94907_HPCD94F03GH9D1	gi|171466633|gb|EU400587.1| Malassezia restrict	607	1e-173
50A_94951_HPCD94F03FZP79	gi|171466633|gb|EU400587.1| Malassezia restrict	607	1e-173
50A_94974_HPCD94F03GNMXH	gi|171466633|gb|EU400587.1| Malassezia restrict	607	1e-173
50A_95059_HPCD94F03GNPR6	gi|171466633|gb|EU400587.1| Malassezia restrict	607	1e-173
50A_95204_HPCD94F03GY2AL	gi|171466633|gb|EU400587.1| Malassezia restrict	607	1e-173
50A_95262_HPCD94F03FXOWK	gi|171466633|gb|EU400587.1| Malassezia restrict	607	1e-173
50A_95268_HPCD94F03GNM2X	gi|171466633|gb|EU400587.1| Malassezia restrict	607	1e-173
50A_95324_HPCD94F03F6USJ	gi|171466633|gb|EU400587.1| Malassezia restrict	607	1e-173
50A_95389_HPCD94F03FXRWL	gi|171466633|gb|EU400587.1| Malassezia restrict	607	1e-173
50A_95397_HPCD94F03F407X	gi|171466633|gb|EU400587.1| Malassezia restrict	607	1e-173
50A_95532_HPCD94F03GKI92	gi|171466633|gb|EU400587.1| Malassezia restrict	607	1e-173
50A_95558_HPCD94F03FZNWE	gi|171466633|gb|EU400587.1| Malassezia restrict	607	1e-173
50A_95640_HPCD94F03HGMU1	gi|171466633|gb|EU400587.1| Malassezia restrict	607	1e-173
50A_95671_HPCD94F03FR5OQ	gi|171466633|gb|EU400587.1| Malassezia restrict	607	1e-173
50A_95675_HPCD94F03FL3JA	gi|171466633|gb|EU400587.1| Malassezia restrict	607	1e-173
50A_95701_HPCD94F03FP9II	gi|171466633|gb|EU400587.1| Malassezia restrict	607	1e-173
50A_95712_HPCD94F03GCNBD	gi|171466633|gb|EU400587.1| Malassezia restrict	607	1e-173
50A_95776_HPCD94F03GII2X	gi|171466633|gb|EU400587.1| Malassezia restrict	607	1e-173
50A_95906_HPCD94F03HAN1I	gi|171466633|gb|EU400587.1| Malassezia restrict	607	1e-173
50A_95917_HPCD94F03HFJJH	gi|171466633|gb|EU400587.1| Malassezia restrict	607	1e-173
50A_95938_HPCD94F03G29SC	gi|171466633|gb|EU400587.1| Malassezia restrict	607	1e-173
50A_95988_HPCD94F03F3AE2	gi|171466633|gb|EU400587.1| Malassezia restrict	607	1e-173
50A_96017_HPCD94F03GXV4U	gi|171466633|gb|EU400587.1| Malassezia restrict	607	1e-173
50A_96028_HPCD94F03FSZOB	gi|171466633|gb|EU400587.1| Malassezia restrict	607	1e-173
50A_96043_HPCD94F03GUWUN	gi|171466633|gb|EU400587.1| Malassezia restrict	607	1e-173
50A_96120_HPCD94F03F1LD6	gi|171466633|gb|EU400587.1| Malassezia restrict	607	1e-173
50A_96146_HPCD94F03FUDCV	gi|171466633|gb|EU400587.1| Malassezia restrict	607	1e-173
50A_96205_HPCD94F03G2OOS	gi|171466633|gb|EU400587.1| Malassezia restrict	607	1e-173
50A_96212_HPCD94F03FRG8E	gi|171466633|gb|EU400587.1| Malassezia restrict	607	1e-173
50A_96227_HPCD94F03G9DRX	gi|171466633|gb|EU400587.1| Malassezia restrict	607	1e-173
50A_96282_HPCD94F03GC2GR	gi|171466633|gb|EU400587.1| Malassezia restrict	607	1e-173
50A_96302_HPCD94F03HB10R	gi|220967482|gb|EU977202.1| Fungal endophyte sp	609	1e-173
50A_96321_HPCD94F03FM7XD	gi|171466633|gb|EU400587.1| Malassezia restrict	607	1e-173
50A_96430_HPCD94F03HHJ3T	gi|171466633|gb|EU400587.1| Malassezia restrict	607	1e-173
50A_96450_HPCD94F03G9IJE	gi|171466633|gb|EU400587.1| Malassezia restrict	607	1e-173
50A_96462_HPCD94F03FS80G	gi|171466633|gb|EU400587.1| Malassezia restrict	607	1e-173
50A_96562_HPCD94F03HC06D	gi|171466633|gb|EU400587.1| Malassezia restrict	607	1e-173
50A_96723_HPCD94F03F6PCF	gi|171466633|gb|EU400587.1| Malassezia restrict	607	1e-173
50A_96804_HPCD94F03GGXM4	gi|171466633|gb|EU400587.1| Malassezia restrict	607	1e-173
50A_97032_HPCD94F03G0ZZM	gi|171466633|gb|EU400587.1| Malassezia restrict	607	1e-173
50A_97064_HPCD94F03G8H2P	gi|171466633|gb|EU400587.1| Malassezia restrict	607	1e-173
50A_97078_HPCD94F03GGJAE	gi|171466633|gb|EU400587.1| Malassezia restrict	607	1e-173
50A_97101_HPCD94F03FM12F	gi|171466633|gb|EU400587.1| Malassezia restrict	607	1e-173
50A_97150_HPCD94F03FSEYZ	gi|171466633|gb|EU400587.1| Malassezia restrict	607	1e-173
50A_97212_HPCD94F03GIZOD	gi|171466633|gb|EU400587.1| Malassezia restrict	607	1e-173
50A_97218_HPCD94F03GKGN6	gi|171466633|gb|EU400587.1| Malassezia restrict	607	1e-173
50A_97235_HPCD94F03F42ZB	gi|171466633|gb|EU400587.1| Malassezia restrict	607	1e-173
50A_97303_HPCD94F03GE3A9	gi|171466633|gb|EU400587.1| Malassezia restrict	607	1e-173
50A_97333_HPCD94F03GIY7O	gi|171466633|gb|EU400587.1| Malassezia restrict	607	1e-173
50A_97364_HPCD94F03HHDP2	gi|171466633|gb|EU400587.1| Malassezia restrict	607	1e-173
50A_97418_HPCD94F03GZBEP	gi|171466633|gb|EU400587.1| Malassezia restrict	607	1e-173
50A_97477_HPCD94F03GMLXN	gi|171466633|gb|EU400587.1| Malassezia restrict	607	1e-173
50A_97513_HPCD94F03F1TCI	gi|171466633|gb|EU400587.1| Malassezia restrict	607	1e-173
50A_97536_HPCD94F03GD8HT	gi|171466633|gb|EU400587.1| Malassezia restrict	607	1e-173
50A_97561_HPCD94F03GY58B	gi|171466633|gb|EU400587.1| Malassezia restrict	607	1e-173
50A_97622_HPCD94F03FJ3R0	gi|171466633|gb|EU400587.1| Malassezia restrict	607	1e-173
50A_97663_HPCD94F03FZUQL	gi|171466633|gb|EU400587.1| Malassezia restrict	607	1e-173
50A_97671_HPCD94F03GMG8K	gi|171466633|gb|EU400587.1| Malassezia restrict	607	1e-173
50A_97681_HPCD94F03GJIAG	gi|171466633|gb|EU400587.1| Malassezia restrict	607	1e-173
50A_97686_HPCD94F03GM40W	gi|171466633|gb|EU400587.1| Malassezia restrict	607	1e-173
50A_97766_HPCD94F03GB44L	gi|171466633|gb|EU400587.1| Malassezia restrict	607	1e-173
50A_97806_HPCD94F03GNFQ0	gi|171466633|gb|EU400587.1| Malassezia restrict	607	1e-173
50A_98010_HPCD94F03GKPY8	gi|171466633|gb|EU400587.1| Malassezia restrict	607	1e-173
50A_98087_HPCD94F03GEODG	gi|171466633|gb|EU400587.1| Malassezia restrict	607	1e-173
50A_98098_HPCD94F03GFGQ7	gi|171466633|gb|EU400587.1| Malassezia restrict	607	1e-173
50A_98129_HPCD94F03FYISG	gi|171466633|gb|EU400587.1| Malassezia restrict	607	1e-173
50A_98144_HPCD94F03FUNQL	gi|171466633|gb|EU400587.1| Malassezia restrict	607	1e-173
50A_98178_HPCD94F03GWKN8	gi|171466633|gb|EU400587.1| Malassezia restrict	607	1e-173
50A_98181_HPCD94F03F0CEA	gi|171466633|gb|EU400587.1| Malassezia restrict	607	1e-173
50A_98214_HPCD94F03GBXB4	gi|171466633|gb|EU400587.1| Malassezia restrict	607	1e-173
50A_98237_HPCD94F03GY3ND	gi|171466633|gb|EU400587.1| Malassezia restrict	607	1e-173
50A_98378_HPCD94F03G7PES	gi|171466633|gb|EU400587.1| Malassezia restrict	607	1e-173
50A_98419_HPCD94F03FVFIC	gi|295656041|gb|HM014471.1| Malassezia sp. M8 1	607	1e-173
50A_98439_HPCD94F03HCTOQ	gi|171466633|gb|EU400587.1| Malassezia restrict	607	1e-173
50A_98488_HPCD94F03GR6CI	gi|171466633|gb|EU400587.1| Malassezia restrict	607	1e-173
50A_98497_HPCD94F03G8D56	gi|171466633|gb|EU400587.1| Malassezia restrict	607	1e-173
50A_98517_HPCD94F03GHRR6	gi|171466633|gb|EU400587.1| Malassezia restrict	607	1e-173
50A_98534_HPCD94F03FYLNZ	gi|171466633|gb|EU400587.1| Malassezia restrict	607	1e-173
50A_98559_HPCD94F03GJGJP	gi|171466633|gb|EU400587.1| Malassezia restrict	607	1e-173
50A_98560_HPCD94F03GNTFX	gi|171466633|gb|EU400587.1| Malassezia restrict	607	1e-173
50A_98640_HPCD94F03GHO87	gi|171466633|gb|EU400587.1| Malassezia restrict	607	1e-173
50A_98675_HPCD94F03GZ208	gi|171466633|gb|EU400587.1| Malassezia restrict	607	1e-173
50A_98705_HPCD94F03F0Q4J	gi|171466633|gb|EU400587.1| Malassezia restrict	607	1e-173
50A_98709_HPCD94F03GVPAN	gi|171466633|gb|EU400587.1| Malassezia restrict	607	1e-173
50A_98755_HPCD94F03FMT39	gi|171466633|gb|EU400587.1| Malassezia restrict	607	1e-173
50A_98796_HPCD94F03F66YA	gi|171466633|gb|EU400587.1| Malassezia restrict	607	1e-173
50A_98859_HPCD94F03HB2DR	gi|171466633|gb|EU400587.1| Malassezia restrict	607	1e-173
50A_98881_HPCD94F03HH4CH	gi|171466633|gb|EU400587.1| Malassezia restrict	607	1e-173
50A_98925_HPCD94F03GXCSZ	gi|171466633|gb|EU400587.1| Malassezia restrict	607	1e-173
50A_98949_HPCD94F03G86HL	gi|171466633|gb|EU400587.1| Malassezia restrict	607	1e-173
50A_98999_HPCD94F03G0GMU	gi|171466633|gb|EU400587.1| Malassezia restrict	607	1e-173
50A_99030_HPCD94F03F2ODJ	gi|171466633|gb|EU400587.1| Malassezia restrict	607	1e-173
50A_99128_HPCD94F03GKEN8	gi|171466633|gb|EU400587.1| Malassezia restrict	607	1e-173
50A_99168_HPCD94F03F04TH	gi|171466633|gb|EU400587.1| Malassezia restrict	607	1e-173
50A_99291_HPCD94F03GA11S	gi|171466633|gb|EU400587.1| Malassezia restrict	607	1e-173
50A_99298_HPCD94F03GGQDD	gi|171466633|gb|EU400587.1| Malassezia restrict	607	1e-173
50A_99352_HPCD94F03GP2MD	gi|171466633|gb|EU400587.1| Malassezia restrict	607	1e-173
50A_99402_HPCD94F03HHHL3	gi|171466633|gb|EU400587.1| Malassezia restrict	607	1e-173
50A_99440_HPCD94F03GO0FJ	gi|171466633|gb|EU400587.1| Malassezia restrict	607	1e-173
50A_99457_HPCD94F03GP9JH	gi|171466633|gb|EU400587.1| Malassezia restrict	607	1e-173
50A_99484_HPCD94F03F9C35	gi|171466633|gb|EU400587.1| Malassezia restrict	607	1e-173
50A_99525_HPCD94F03FNH8X	gi|171466633|gb|EU400587.1| Malassezia restrict	607	1e-173
50A_99598_HPCD94F03F0CWJ	gi|171466633|gb|EU400587.1| Malassezia restrict	607	1e-173
50A_99634_HPCD94F03FJMA4	gi|171466633|gb|EU400587.1| Malassezia restrict	607	1e-173
50A_99684_HPCD94F03FWVZ4	gi|171466633|gb|EU400587.1| Malassezia restrict	607	1e-173
50A_99720_HPCD94F03HASGG	gi|171466633|gb|EU400587.1| Malassezia restrict	607	1e-173
50A_99730_HPCD94F03FZ1QC	gi|171466633|gb|EU400587.1| Malassezia restrict	607	1e-173
50A_99783_HPCD94F03F2DRI	gi|171466633|gb|EU400587.1| Malassezia restrict	607	1e-173
50A_99787_HPCD94F03FQRNL	gi|171466633|gb|EU400587.1| Malassezia restrict	607	1e-173
50A_99791_HPCD94F03FVU01	gi|171466633|gb|EU400587.1| Malassezia restrict	607	1e-173
50A_99797_HPCD94F03HCZMJ	gi|171466633|gb|EU400587.1| Malassezia restrict	607	1e-173
50A_99800_HPCD94F03HEGT1	gi|171466633|gb|EU400587.1| Malassezia restrict	607	1e-173
50A_99902_HPCD94F03GZNZN	gi|171466633|gb|EU400587.1| Malassezia restrict	607	1e-173
50A_99932_HPCD94F03FI511	gi|171466633|gb|EU400587.1| Malassezia restrict	607	1e-173
50A_99959_HPCD94F03GW62L	gi|171466633|gb|EU400587.1| Malassezia restrict	607	1e-173
50A_99961_HPCD94F03GPM5S	gi|171466633|gb|EU400587.1| Malassezia restrict	607	1e-173
50A_99999_HPCD94F03GHTJ9	gi|171466633|gb|EU400587.1| Malassezia restrict	607	1e-173
50A_100051_HPCD94F03FXN8M	gi|171466633|gb|EU400587.1| Malassezia restrict	607	1e-173
50A_100103_HPCD94F03HEHPN	gi|171466633|gb|EU400587.1| Malassezia restrict	607	1e-173
50A_100224_HPCD94F03FZGO2	gi|171466633|gb|EU400587.1| Malassezia restrict	607	1e-173
50A_100226_HPCD94F03GOPUM	gi|171466633|gb|EU400587.1| Malassezia restrict	607	1e-173
50A_100259_HPCD94F03HDLP9	gi|171466633|gb|EU400587.1| Malassezia restrict	607	1e-173
50A_100296_HPCD94F03FQ1QH	gi|171466633|gb|EU400587.1| Malassezia restrict	607	1e-173
50A_100312_HPCD94F03FRX3A	gi|171466633|gb|EU400587.1| Malassezia restrict	607	1e-173
50A_100313_HPCD94F03FLA86	gi|171466633|gb|EU400587.1| Malassezia restrict	607	1e-173
50A_100391_HPCD94F03GY9GK	gi|171466633|gb|EU400587.1| Malassezia restrict	607	1e-173
50A_100407_HPCD94F03GTTCS	gi|171466633|gb|EU400587.1| Malassezia restrict	607	1e-173
50A_100446_HPCD94F03F8WZJ	gi|171466633|gb|EU400587.1| Malassezia restrict	607	1e-173
50A_100506_HPCD94F03HGK68	gi|171466633|gb|EU400587.1| Malassezia restrict	607	1e-173
50A_100525_HPCD94F03GWLDG	gi|171466633|gb|EU400587.1| Malassezia restrict	607	1e-173
50A_100653_HPCD94F03GPRWP	gi|171466633|gb|EU400587.1| Malassezia restrict	607	1e-173
50A_100761_HPCD94F03G5Y6W	gi|171466633|gb|EU400587.1| Malassezia restrict	607	1e-173
50A_100771_HPCD94F03HEXK9	gi|171466633|gb|EU400587.1| Malassezia restrict	607	1e-173
50A_100778_HPCD94F03G2TZP	gi|171466633|gb|EU400587.1| Malassezia restrict	607	1e-173
50A_100782_HPCD94F03GKUL0	gi|171466633|gb|EU400587.1| Malassezia restrict	607	1e-173
50A_100835_HPCD94F03FU50W	gi|171466633|gb|EU400587.1| Malassezia restrict	607	1e-173
50A_100993_HPCD94F03G6UIN	gi|171466633|gb|EU400587.1| Malassezia restrict	607	1e-173
50A_100999_HPCD94F03F36E0	gi|171466633|gb|EU400587.1| Malassezia restrict	607	1e-173
50A_101009_HPCD94F03F20FK	gi|171466633|gb|EU400587.1| Malassezia restrict	607	1e-173
50A_101086_HPCD94F03FJKSN	gi|171466633|gb|EU400587.1| Malassezia restrict	607	1e-173
50A_101094_HPCD94F03GSMML	gi|171466633|gb|EU400587.1| Malassezia restrict	607	1e-173
50A_101151_HPCD94F03HHJ2V	gi|171466633|gb|EU400587.1| Malassezia restrict	607	1e-173
50A_101192_HPCD94F03GLRE1	gi|171466633|gb|EU400587.1| Malassezia restrict	607	1e-173
50A_101256_HPCD94F03GC79C	gi|171466633|gb|EU400587.1| Malassezia restrict	607	1e-173
50A_101396_HPCD94F03G2KZ1	gi|171466633|gb|EU400587.1| Malassezia restrict	607	1e-173
50A_101423_HPCD94F03G01PY	gi|171466633|gb|EU400587.1| Malassezia restrict	607	1e-173
50A_101430_HPCD94F03G7TLQ	gi|171466633|gb|EU400587.1| Malassezia restrict	607	1e-173
50A_101557_HPCD94F03GJW8T	gi|171466633|gb|EU400587.1| Malassezia restrict	607	1e-173
50A_101601_HPCD94F03G099U	gi|171466633|gb|EU400587.1| Malassezia restrict	607	1e-173
50A_101624_HPCD94F03FWSAF	gi|171466633|gb|EU400587.1| Malassezia restrict	607	1e-173
50A_101648_HPCD94F03HEWLJ	gi|171466633|gb|EU400587.1| Malassezia restrict	607	1e-173
50A_101692_HPCD94F03GI1UY	gi|171466633|gb|EU400587.1| Malassezia restrict	607	1e-173
50A_101806_HPCD94F03FZYOQ	gi|171466633|gb|EU400587.1| Malassezia restrict	607	1e-173
50A_101821_HPCD94F03GE22F	gi|171466633|gb|EU400587.1| Malassezia restrict	607	1e-173
50A_101830_HPCD94F03GZMYE	gi|171466633|gb|EU400587.1| Malassezia restrict	607	1e-173
50A_102074_HPCD94F03GRSVC	gi|171466633|gb|EU400587.1| Malassezia restrict	607	1e-173
50A_102130_HPCD94F03F12OB	gi|171466633|gb|EU400587.1| Malassezia restrict	607	1e-173
50A_102310_HPCD94F03FUDDB	gi|171466633|gb|EU400587.1| Malassezia restrict	607	1e-173
50A_102345_HPCD94F03GDEXK	gi|171466633|gb|EU400587.1| Malassezia restrict	607	1e-173
50A_102447_HPCD94F03GEI2E	gi|171466633|gb|EU400587.1| Malassezia restrict	607	1e-173
50A_102462_HPCD94F03HDKBC	gi|171466633|gb|EU400587.1| Malassezia restrict	607	1e-173
50A_102477_HPCD94F03HBH0Q	gi|171466633|gb|EU400587.1| Malassezia restrict	607	1e-173
50A_102543_HPCD94F03G6IDK	gi|171466633|gb|EU400587.1| Malassezia restrict	607	1e-173
50A_102546_HPCD94F03FYRX8	gi|171466633|gb|EU400587.1| Malassezia restrict	607	1e-173
50A_102585_HPCD94F03FOUAR	gi|171466633|gb|EU400587.1| Malassezia restrict	607	1e-173
50A_102620_HPCD94F03F18XD	gi|171466633|gb|EU400587.1| Malassezia restrict	607	1e-173
50A_102644_HPCD94F03FO31I	gi|171466633|gb|EU400587.1| Malassezia restrict	607	1e-173
50A_102770_HPCD94F03HGOE2	gi|171466633|gb|EU400587.1| Malassezia restrict	607	1e-173
50A_102802_HPCD94F03GRSJW	gi|171466633|gb|EU400587.1| Malassezia restrict	607	1e-173
50A_102811_HPCD94F03GWAVV	gi|171466633|gb|EU400587.1| Malassezia restrict	607	1e-173
50A_102814_HPCD94F03FTHSU	gi|171466633|gb|EU400587.1| Malassezia restrict	607	1e-173
50A_102855_HPCD94F03FVTJQ	gi|171466633|gb|EU400587.1| Malassezia restrict	607	1e-173
50A_102935_HPCD94F03GZH6F	gi|171466633|gb|EU400587.1| Malassezia restrict	607	1e-173
50A_102949_HPCD94F03F6RSG	gi|171466633|gb|EU400587.1| Malassezia restrict	607	1e-173
50A_102995_HPCD94F03FW95X	gi|171466633|gb|EU400587.1| Malassezia restrict	607	1e-173
50A_103035_HPCD94F03GNOWJ	gi|171466633|gb|EU400587.1| Malassezia restrict	607	1e-173
50A_103047_HPCD94F03GUNJ3	gi|171466633|gb|EU400587.1| Malassezia restrict	607	1e-173
50A_103052_HPCD94F03FUCPA	gi|171466633|gb|EU400587.1| Malassezia restrict	607	1e-173
50A_103134_HPCD94F03GVRWS	gi|171466633|gb|EU400587.1| Malassezia restrict	607	1e-173
50A_103171_HPCD94F03G35AU	gi|171466633|gb|EU400587.1| Malassezia restrict	607	1e-173
50A_103184_HPCD94F03GE6UZ	gi|171466633|gb|EU400587.1| Malassezia restrict	607	1e-173
50A_103196_HPCD94F03GGDRG	gi|171466633|gb|EU400587.1| Malassezia restrict	607	1e-173
50A_103224_HPCD94F03HG3R5	gi|171466633|gb|EU400587.1| Malassezia restrict	607	1e-173
50A_103241_HPCD94F03F8X4A	gi|171466633|gb|EU400587.1| Malassezia restrict	607	1e-173
50A_103266_HPCD94F03F46J0	gi|171466633|gb|EU400587.1| Malassezia restrict	607	1e-173
50A_103297_HPCD94F03HDI82	gi|171466633|gb|EU400587.1| Malassezia restrict	607	1e-173
50A_103311_HPCD94F03FPIE0	gi|171466633|gb|EU400587.1| Malassezia restrict	607	1e-173
50A_103327_HPCD94F03GU9DR	gi|171466633|gb|EU400587.1| Malassezia restrict	607	1e-173
50A_103334_HPCD94F03HD3PQ	gi|171466633|gb|EU400587.1| Malassezia restrict	607	1e-173
50A_103485_HPCD94F03FQGRH	gi|171466633|gb|EU400587.1| Malassezia restrict	607	1e-173
50A_103586_HPCD94F03F75ML	gi|171466633|gb|EU400587.1| Malassezia restrict	607	1e-173
50A_103647_HPCD94F03FNO6E	gi|171466633|gb|EU400587.1| Malassezia restrict	607	1e-173
50A_103672_HPCD94F03FTQD7	gi|171466633|gb|EU400587.1| Malassezia restrict	607	1e-173
50A_103683_HPCD94F03G89PX	gi|171466633|gb|EU400587.1| Malassezia restrict	607	1e-173
50A_103767_HPCD94F03GZIWH	gi|171466633|gb|EU400587.1| Malassezia restrict	607	1e-173
50A_103810_HPCD94F03GHGUS	gi|171466633|gb|EU400587.1| Malassezia restrict	607	1e-173
50A_103865_HPCD94F03FR7BL	gi|171466633|gb|EU400587.1| Malassezia restrict	607	1e-173
50A_103946_HPCD94F03G3SWB	gi|171466633|gb|EU400587.1| Malassezia restrict	607	1e-173
50A_103968_HPCD94F03F81TS	gi|171466633|gb|EU400587.1| Malassezia restrict	607	1e-173
50A_104077_HPCD94F03GQGY6	gi|171466633|gb|EU400587.1| Malassezia restrict	607	1e-173
50A_104098_HPCD94F03F2EJ1	gi|171466633|gb|EU400587.1| Malassezia restrict	607	1e-173
50A_104131_HPCD94F03GGAAZ	gi|171466633|gb|EU400587.1| Malassezia restrict	607	1e-173
50A_104154_HPCD94F03HD1OP	gi|171466633|gb|EU400587.1| Malassezia restrict	607	1e-173
50A_104163_HPCD94F03F4BC7	gi|171466633|gb|EU400587.1| Malassezia restrict	607	1e-173
50A_104205_HPCD94F03GQ6MI	gi|171466633|gb|EU400587.1| Malassezia restrict	607	1e-173
50A_104247_HPCD94F03F0SLG	gi|171466633|gb|EU400587.1| Malassezia restrict	607	1e-173
50A_104380_HPCD94F03FHAXN	gi|171466633|gb|EU400587.1| Malassezia restrict	607	1e-173
50A_104397_HPCD94F03G9NXA	gi|171466633|gb|EU400587.1| Malassezia restrict	607	1e-173
50A_104422_HPCD94F03GP6ML	gi|171466633|gb|EU400587.1| Malassezia restrict	607	1e-173
50A_104432_HPCD94F03GO31S	gi|171466633|gb|EU400587.1| Malassezia restrict	607	1e-173
50A_104460_HPCD94F03GBK1L	gi|171466633|gb|EU400587.1| Malassezia restrict	607	1e-173
50A_104466_HPCD94F03G78U4	gi|171466633|gb|EU400587.1| Malassezia restrict	607	1e-173
50A_104485_HPCD94F03HD9OE	gi|171466633|gb|EU400587.1| Malassezia restrict	607	1e-173
50A_104557_HPCD94F03GS64L	gi|171466633|gb|EU400587.1| Malassezia restrict	607	1e-173
50A_104576_HPCD94F03HCQ6F	gi|171466633|gb|EU400587.1| Malassezia restrict	607	1e-173
50A_104582_HPCD94F03FK2MI	gi|171466633|gb|EU400587.1| Malassezia restrict	607	1e-173
50A_104589_HPCD94F03G8XOE	gi|171466633|gb|EU400587.1| Malassezia restrict	607	1e-173
50A_104690_HPCD94F03GWKQM	gi|171466633|gb|EU400587.1| Malassezia restrict	607	1e-173
50A_104737_HPCD94F03HDDTJ	gi|171466633|gb|EU400587.1| Malassezia restrict	607	1e-173
50A_104745_HPCD94F03FR2MI	gi|171466633|gb|EU400587.1| Malassezia restrict	607	1e-173
50A_104756_HPCD94F03GQ90P	gi|171466633|gb|EU400587.1| Malassezia restrict	607	1e-173
50A_104807_HPCD94F03FNHO1	gi|171466633|gb|EU400587.1| Malassezia restrict	607	1e-173
50A_104871_HPCD94F03GYVHG	gi|171466633|gb|EU400587.1| Malassezia restrict	607	1e-173
50A_104912_HPCD94F03FIKTM	gi|171466633|gb|EU400587.1| Malassezia restrict	607	1e-173
50A_104933_HPCD94F03GSVDT	gi|171466633|gb|EU400587.1| Malassezia restrict	607	1e-173
50A_104951_HPCD94F03GF2H7	gi|171466633|gb|EU400587.1| Malassezia restrict	607	1e-173
50A_104966_HPCD94F03FV3FX	gi|171466633|gb|EU400587.1| Malassezia restrict	607	1e-173
50A_104985_HPCD94F03GXWOR	gi|171466633|gb|EU400587.1| Malassezia restrict	607	1e-173
50A_104995_HPCD94F03FHTDS	gi|171466633|gb|EU400587.1| Malassezia restrict	607	1e-173
50A_105035_HPCD94F03GWM36	gi|171466633|gb|EU400587.1| Malassezia restrict	607	1e-173
50A_105041_HPCD94F03F45BI	gi|171466633|gb|EU400587.1| Malassezia restrict	607	1e-173
50A_105155_HPCD94F03FJSXM	gi|171466633|gb|EU400587.1| Malassezia restrict	607	1e-173
50A_105211_HPCD94F03GNPNU	gi|171466633|gb|EU400587.1| Malassezia restrict	607	1e-173
50A_105278_HPCD94F03G4QKW	gi|171466633|gb|EU400587.1| Malassezia restrict	607	1e-173
50A_105342_HPCD94F03GOCS6	gi|171466633|gb|EU400587.1| Malassezia restrict	607	1e-173
50A_105373_HPCD94F03GV7QG	gi|171466633|gb|EU400587.1| Malassezia restrict	607	1e-173
50A_105471_HPCD94F03FQ4LA	gi|171466633|gb|EU400587.1| Malassezia restrict	607	1e-173
50A_105582_HPCD94F03G2LMW	gi|171466633|gb|EU400587.1| Malassezia restrict	607	1e-173
50A_105592_HPCD94F03FVF2R	gi|171466633|gb|EU400587.1| Malassezia restrict	607	1e-173
50A_105651_HPCD94F03F1UR0	gi|171466633|gb|EU400587.1| Malassezia restrict	607	1e-173
50A_105665_HPCD94F03GQVDS	gi|171466633|gb|EU400587.1| Malassezia restrict	607	1e-173
50A_105708_HPCD94F03FMNV7	gi|171466633|gb|EU400587.1| Malassezia restrict	607	1e-173
50A_105711_HPCD94F03G5KWB	gi|171466633|gb|EU400587.1| Malassezia restrict	607	1e-173
50A_105826_HPCD94F03FUDT8	gi|171466633|gb|EU400587.1| Malassezia restrict	607	1e-173
50A_105830_HPCD94F03FYDNJ	gi|171466633|gb|EU400587.1| Malassezia restrict	607	1e-173
50A_105875_HPCD94F03GSBJ2	gi|171466633|gb|EU400587.1| Malassezia restrict	607	1e-173
50A_105889_HPCD94F03FP9VP	gi|171466633|gb|EU400587.1| Malassezia restrict	607	1e-173
50A_105939_HPCD94F03F7AQV	gi|171466633|gb|EU400587.1| Malassezia restrict	607	1e-173
50A_105942_HPCD94F03GD94Q	gi|171466633|gb|EU400587.1| Malassezia restrict	607	1e-173
50A_106033_HPCD94F03HATKP	gi|171466633|gb|EU400587.1| Malassezia restrict	607	1e-173
50A_106116_HPCD94F03FMPRR	gi|171466633|gb|EU400587.1| Malassezia restrict	607	1e-173
50A_106222_HPCD94F03HDM2D	gi|171466633|gb|EU400587.1| Malassezia restrict	607	1e-173
50A_106233_HPCD94F03FOOO1	gi|171466633|gb|EU400587.1| Malassezia restrict	607	1e-173
50A_106305_HPCD94F03FLEBX	gi|171466633|gb|EU400587.1| Malassezia restrict	607	1e-173
50A_106327_HPCD94F03GW95C	gi|171466633|gb|EU400587.1| Malassezia restrict	607	1e-173
50A_106359_HPCD94F03F70QT	gi|171466633|gb|EU400587.1| Malassezia restrict	607	1e-173
50A_106371_HPCD94F03F80ZC	gi|171466633|gb|EU400587.1| Malassezia restrict	607	1e-173
50A_106380_HPCD94F03FV1ZQ	gi|171466633|gb|EU400587.1| Malassezia restrict	607	1e-173
50A_106413_HPCD94F03HDPIT	gi|171466633|gb|EU400587.1| Malassezia restrict	607	1e-173
50A_106480_HPCD94F03G25NA	gi|171466633|gb|EU400587.1| Malassezia restrict	607	1e-173
50A_106533_HPCD94F03FM79X	gi|171466633|gb|EU400587.1| Malassezia restrict	607	1e-173
50A_106593_HPCD94F03GJJLD	gi|171466633|gb|EU400587.1| Malassezia restrict	607	1e-173
50A_106594_HPCD94F03GGSIG	gi|171466633|gb|EU400587.1| Malassezia restrict	607	1e-173
50A_106600_HPCD94F03FIS4C	gi|171466633|gb|EU400587.1| Malassezia restrict	607	1e-173
50A_106698_HPCD94F03GN1FP	gi|171466633|gb|EU400587.1| Malassezia restrict	607	1e-173
50A_106699_HPCD94F03F28CF	gi|171466633|gb|EU400587.1| Malassezia restrict	607	1e-173
50A_106726_HPCD94F03FR0JD	gi|171466633|gb|EU400587.1| Malassezia restrict	607	1e-173
50A_106733_HPCD94F03FK6A9	gi|171466633|gb|EU400587.1| Malassezia restrict	607	1e-173
50A_106756_HPCD94F03G4ZGE	gi|171466633|gb|EU400587.1| Malassezia restrict	607	1e-173
50A_106759_HPCD94F03FZ82T	gi|171466633|gb|EU400587.1| Malassezia restrict	607	1e-173
50A_106775_HPCD94F03GB5HM	gi|171466633|gb|EU400587.1| Malassezia restrict	607	1e-173
50A_106802_HPCD94F03HD1I0	gi|171466633|gb|EU400587.1| Malassezia restrict	607	1e-173
50A_106872_HPCD94F03FNLD2	gi|171466633|gb|EU400587.1| Malassezia restrict	607	1e-173
50A_106930_HPCD94F03G22ZE	gi|171466633|gb|EU400587.1| Malassezia restrict	607	1e-173
50A_106936_HPCD94F03G0O6C	gi|171466633|gb|EU400587.1| Malassezia restrict	607	1e-173
50A_106942_HPCD94F03FPLEN	gi|171466633|gb|EU400587.1| Malassezia restrict	607	1e-173
50A_106948_HPCD94F03G9AHF	gi|171466633|gb|EU400587.1| Malassezia restrict	607	1e-173
50A_107036_HPCD94F03F1LKJ	gi|171466633|gb|EU400587.1| Malassezia restrict	607	1e-173
50A_107043_HPCD94F03GJ3CI	gi|171466633|gb|EU400587.1| Malassezia restrict	607	1e-173
50A_107061_HPCD94F03GK32X	gi|171466633|gb|EU400587.1| Malassezia restrict	607	1e-173
50A_107072_HPCD94F03GDB34	gi|171466633|gb|EU400587.1| Malassezia restrict	607	1e-173
50A_107290_HPCD94F03FX8XD	gi|171466633|gb|EU400587.1| Malassezia restrict	607	1e-173
50A_107327_HPCD94F03G3TTU	gi|171466633|gb|EU400587.1| Malassezia restrict	607	1e-173
50A_107373_HPCD94F03FST65	gi|171466633|gb|EU400587.1| Malassezia restrict	607	1e-173
50A_107415_HPCD94F03HASOT	gi|171466633|gb|EU400587.1| Malassezia restrict	607	1e-173
50A_107445_HPCD94F03FMLR1	gi|165881898|gb|EU192362.1| Malassezia sp. LCP-	607	1e-173
50A_107447_HPCD94F03G8SHP	gi|171466633|gb|EU400587.1| Malassezia restrict	607	1e-173
50A_107461_HPCD94F03G0S6O	gi|171466633|gb|EU400587.1| Malassezia restrict	607	1e-173
50A_107560_HPCD94F03FVUH7	gi|171466633|gb|EU400587.1| Malassezia restrict	607	1e-173
50A_107594_HPCD94F03GY95I	gi|171466633|gb|EU400587.1| Malassezia restrict	607	1e-173
50A_107647_HPCD94F03F1NZN	gi|171466633|gb|EU400587.1| Malassezia restrict	607	1e-173
50A_107784_HPCD94F03HD01X	gi|171466633|gb|EU400587.1| Malassezia restrict	607	1e-173
50A_107800_HPCD94F03F0XI0	gi|171466633|gb|EU400587.1| Malassezia restrict	607	1e-173
50A_107829_HPCD94F03HGVLR	gi|171466633|gb|EU400587.1| Malassezia restrict	607	1e-173
50A_107845_HPCD94F03GGJCX	gi|171466633|gb|EU400587.1| Malassezia restrict	607	1e-173
50A_107857_HPCD94F03GTUPD	gi|171466633|gb|EU400587.1| Malassezia restrict	607	1e-173
50A_107948_HPCD94F03GNP32	gi|171466633|gb|EU400587.1| Malassezia restrict	609	1e-173
50A_107949_HPCD94F03FP1Q2	gi|171466633|gb|EU400587.1| Malassezia restrict	607	1e-173
50A_107975_HPCD94F03F431R	gi|171466633|gb|EU400587.1| Malassezia restrict	607	1e-173
50A_108007_HPCD94F03FVDZY	gi|171466633|gb|EU400587.1| Malassezia restrict	607	1e-173
50A_108060_HPCD94F03FM72R	gi|171466633|gb|EU400587.1| Malassezia restrict	607	1e-173
50A_108065_HPCD94F03GD53D	gi|171466633|gb|EU400587.1| Malassezia restrict	607	1e-173
50A_108096_HPCD94F03GF12X	gi|171466633|gb|EU400587.1| Malassezia restrict	607	1e-173
50A_108135_HPCD94F03GHZ73	gi|171466633|gb|EU400587.1| Malassezia restrict	607	1e-173
50A_108187_HPCD94F03FUN0R	gi|171466633|gb|EU400587.1| Malassezia restrict	607	1e-173
50A_108223_HPCD94F03GCWLK	gi|171466633|gb|EU400587.1| Malassezia restrict	607	1e-173
50A_108323_HPCD94F03FTAV7	gi|171466633|gb|EU400587.1| Malassezia restrict	607	1e-173
50A_108360_HPCD94F03GUDBP	gi|171466633|gb|EU400587.1| Malassezia restrict	607	1e-173
50A_108375_HPCD94F03FW9WB	gi|171466633|gb|EU400587.1| Malassezia restrict	607	1e-173
50A_108388_HPCD94F03G74NK	gi|171466633|gb|EU400587.1| Malassezia restrict	607	1e-173
50A_108512_HPCD94F03HGU9I	gi|171466633|gb|EU400587.1| Malassezia restrict	607	1e-173
50A_108543_HPCD94F03GU58Q	gi|171466633|gb|EU400587.1| Malassezia restrict	607	1e-173
50A_108611_HPCD94F03GCOUK	gi|171466633|gb|EU400587.1| Malassezia restrict	607	1e-173
50A_108623_HPCD94F03FV726	gi|171466633|gb|EU400587.1| Malassezia restrict	607	1e-173
50A_108641_HPCD94F03G599S	gi|171466633|gb|EU400587.1| Malassezia restrict	607	1e-173
50A_108767_HPCD94F03GHIQR	gi|171466633|gb|EU400587.1| Malassezia restrict	607	1e-173
50A_108789_HPCD94F03GHVKR	gi|171466633|gb|EU400587.1| Malassezia restrict	607	1e-173
50A_108794_HPCD94F03GW6YZ	gi|171466633|gb|EU400587.1| Malassezia restrict	607	1e-173
50A_108801_HPCD94F03GLT4C	gi|171466633|gb|EU400587.1| Malassezia restrict	607	1e-173
50A_108812_HPCD94F03HHL3L	gi|171466633|gb|EU400587.1| Malassezia restrict	607	1e-173
50A_109044_HPCD94F03G7KKE	gi|171466633|gb|EU400587.1| Malassezia restrict	607	1e-173
50A_109076_HPCD94F03FLH9G	gi|171466633|gb|EU400587.1| Malassezia restrict	607	1e-173
50A_109143_HPCD94F03FYGDZ	gi|171466633|gb|EU400587.1| Malassezia restrict	607	1e-173
50A_109341_HPCD94F03GK8TC	gi|171466633|gb|EU400587.1| Malassezia restrict	607	1e-173
50A_109351_HPCD94F03FXNBI	gi|171466633|gb|EU400587.1| Malassezia restrict	607	1e-173
50A_109450_HPCD94F03GC1H4	gi|171466633|gb|EU400587.1| Malassezia restrict	607	1e-173
50A_109534_HPCD94F03GKBIX	gi|171466633|gb|EU400587.1| Malassezia restrict	607	1e-173
50A_109649_HPCD94F03F33LH	gi|171466633|gb|EU400587.1| Malassezia restrict	607	1e-173
50A_109892_HPCD94F03F4LVF	gi|171466633|gb|EU400587.1| Malassezia restrict	607	1e-173
50A_109991_HPCD94F03GEA4V	gi|171466633|gb|EU400587.1| Malassezia restrict	607	1e-173
50A_110026_HPCD94F03F1PX3	gi|171466633|gb|EU400587.1| Malassezia restrict	607	1e-173
50A_110034_HPCD94F03FM6ZR	gi|171466633|gb|EU400587.1| Malassezia restrict	607	1e-173
50A_110044_HPCD94F03GB34H	gi|171466633|gb|EU400587.1| Malassezia restrict	607	1e-173
50A_110063_HPCD94F03F1SXZ	gi|171466633|gb|EU400587.1| Malassezia restrict	607	1e-173
50A_110202_HPCD94F03HF8LD	gi|171466633|gb|EU400587.1| Malassezia restrict	607	1e-173
50A_110227_HPCD94F03F93GG	gi|171466633|gb|EU400587.1| Malassezia restrict	607	1e-173
50A_110234_HPCD94F03GSQVX	gi|171466633|gb|EU400587.1| Malassezia restrict	607	1e-173
50A_110275_HPCD94F03HAMAY	gi|171466633|gb|EU400587.1| Malassezia restrict	607	1e-173
50A_110319_HPCD94F03GLCWI	gi|171466633|gb|EU400587.1| Malassezia restrict	607	1e-173
50A_110331_HPCD94F03GZZHF	gi|171466633|gb|EU400587.1| Malassezia restrict	607	1e-173
50A_110351_HPCD94F03GXSGV	gi|171466633|gb|EU400587.1| Malassezia restrict	607	1e-173
50A_110353_HPCD94F03GLYJH	gi|171466633|gb|EU400587.1| Malassezia restrict	607	1e-173
50A_110456_HPCD94F03FJHVH	gi|171466633|gb|EU400587.1| Malassezia restrict	607	1e-173
50A_110665_HPCD94F03HA8J9	gi|171466633|gb|EU400587.1| Malassezia restrict	607	1e-173
50A_110746_HPCD94F03GXKAH	gi|171466633|gb|EU400587.1| Malassezia restrict	607	1e-173
50A_110756_HPCD94F03FS3M5	gi|171466633|gb|EU400587.1| Malassezia restrict	607	1e-173
50A_110787_HPCD94F03GC0E3	gi|171466633|gb|EU400587.1| Malassezia restrict	607	1e-173
50A_110875_HPCD94F03F9CND	gi|171466633|gb|EU400587.1| Malassezia restrict	607	1e-173
50A_110928_HPCD94F03GIAC6	gi|171466633|gb|EU400587.1| Malassezia restrict	609	1e-173
50A_111071_HPCD94F03FYHRK	gi|171466633|gb|EU400587.1| Malassezia restrict	607	1e-173
50A_111122_HPCD94F03FU5LO	gi|171466633|gb|EU400587.1| Malassezia restrict	607	1e-173
50A_111135_HPCD94F03GLVES	gi|171466633|gb|EU400587.1| Malassezia restrict	607	1e-173
50A_111174_HPCD94F03HAVV3	gi|171466633|gb|EU400587.1| Malassezia restrict	607	1e-173
50A_111189_HPCD94F03FU7FZ	gi|171466633|gb|EU400587.1| Malassezia restrict	607	1e-173
50A_111260_HPCD94F03G2TJ8	gi|171466633|gb|EU400587.1| Malassezia restrict	607	1e-173
50A_111280_HPCD94F03GP90Z	gi|171466633|gb|EU400587.1| Malassezia restrict	607	1e-173
50A_111286_HPCD94F03FLS1Y	gi|171466633|gb|EU400587.1| Malassezia restrict	607	1e-173
50A_111445_HPCD94F03GL5PS	gi|171466633|gb|EU400587.1| Malassezia restrict	607	1e-173
50A_111476_HPCD94F03HFCTJ	gi|171466633|gb|EU400587.1| Malassezia restrict	607	1e-173
50A_111524_HPCD94F03GVOWN	gi|171466633|gb|EU400587.1| Malassezia restrict	607	1e-173
50A_111585_HPCD94F03GAWVH	gi|171466633|gb|EU400587.1| Malassezia restrict	607	1e-173
50A_111619_HPCD94F03GS1U0	gi|171466633|gb|EU400587.1| Malassezia restrict	607	1e-173
50A_111642_HPCD94F03GWRPH	gi|171466633|gb|EU400587.1| Malassezia restrict	607	1e-173
50A_111659_HPCD94F03F9ORD	gi|171466633|gb|EU400587.1| Malassezia restrict	607	1e-173
50A_111667_HPCD94F03GLC1Z	gi|171466633|gb|EU400587.1| Malassezia restrict	607	1e-173
50A_111686_HPCD94F03FW7IJ	gi|171466633|gb|EU400587.1| Malassezia restrict	607	1e-173
50A_111703_HPCD94F03FMER4	gi|171466633|gb|EU400587.1| Malassezia restrict	607	1e-173
50A_111710_HPCD94F03G4AFX	gi|171466633|gb|EU400587.1| Malassezia restrict	607	1e-173
50A_111779_HPCD94F03F5OJQ	gi|171466633|gb|EU400587.1| Malassezia restrict	607	1e-173
50A_111781_HPCD94F03FZ3L3	gi|171466633|gb|EU400587.1| Malassezia restrict	607	1e-173
50A_111789_HPCD94F03F93MQ	gi|171466633|gb|EU400587.1| Malassezia restrict	607	1e-173
50A_111902_HPCD94F03F24JU	gi|171466633|gb|EU400587.1| Malassezia restrict	607	1e-173
50A_111917_HPCD94F03FUBRN	gi|171466633|gb|EU400587.1| Malassezia restrict	607	1e-173
50A_111964_HPCD94F03GR1JZ	gi|171466633|gb|EU400587.1| Malassezia restrict	607	1e-173
50A_111996_HPCD94F03GOZKE	gi|171466633|gb|EU400587.1| Malassezia restrict	609	1e-173
50A_112086_HPCD94F03F267X	gi|171466633|gb|EU400587.1| Malassezia restrict	607	1e-173
50A_112133_HPCD94F03F8W9A	gi|171466633|gb|EU400587.1| Malassezia restrict	607	1e-173
50A_112177_HPCD94F03GEBV3	gi|171466633|gb|EU400587.1| Malassezia restrict	607	1e-173
50A_112218_HPCD94F03F7RJ1	gi|171466633|gb|EU400587.1| Malassezia restrict	607	1e-173
50A_112261_HPCD94F03FI9TT	gi|171466633|gb|EU400587.1| Malassezia restrict	607	1e-173
50A_112344_HPCD94F03FW9ND	gi|171466633|gb|EU400587.1| Malassezia restrict	607	1e-173
50A_112357_HPCD94F03GW7ES	gi|171466633|gb|EU400587.1| Malassezia restrict	607	1e-173
50A_112481_HPCD94F03HDILL	gi|171466633|gb|EU400587.1| Malassezia restrict	607	1e-173
50A_112497_HPCD94F03F72EQ	gi|171466633|gb|EU400587.1| Malassezia restrict	607	1e-173
50A_112585_HPCD94F03HAKWZ	gi|171466633|gb|EU400587.1| Malassezia restrict	607	1e-173
50A_112598_HPCD94F03FPXGX	gi|171466633|gb|EU400587.1| Malassezia restrict	607	1e-173
50A_112628_HPCD94F03FJXGK	gi|171466633|gb|EU400587.1| Malassezia restrict	607	1e-173
50A_112698_HPCD94F03FWKC7	gi|171466633|gb|EU400587.1| Malassezia restrict	607	1e-173
50A_112734_HPCD94F03FJ30Q	gi|171466633|gb|EU400587.1| Malassezia restrict	607	1e-173
50A_112755_HPCD94F03FKJ3D	gi|171466633|gb|EU400587.1| Malassezia restrict	607	1e-173
50A_112924_HPCD94F03HCWM2	gi|171466633|gb|EU400587.1| Malassezia restrict	607	1e-173
50A_113098_HPCD94F03F88TW	gi|171466633|gb|EU400587.1| Malassezia restrict	607	1e-173
50A_113102_HPCD94F03HH608	gi|171466633|gb|EU400587.1| Malassezia restrict	607	1e-173
50A_113145_HPCD94F03F9N6A	gi|171466633|gb|EU400587.1| Malassezia restrict	607	1e-173
50A_113239_HPCD94F03FOUGY	gi|171466633|gb|EU400587.1| Malassezia restrict	607	1e-173
50A_113273_HPCD94F03G4WEX	gi|171466633|gb|EU400587.1| Malassezia restrict	607	1e-173
50A_113274_HPCD94F03GNZE8	gi|171466633|gb|EU400587.1| Malassezia restrict	607	1e-173
50A_113279_HPCD94F03FYPUU	gi|171466633|gb|EU400587.1| Malassezia restrict	607	1e-173
50A_113323_HPCD94F03GR6PX	gi|171466633|gb|EU400587.1| Malassezia restrict	607	1e-173
50A_113332_HPCD94F03GOX6S	gi|171466633|gb|EU400587.1| Malassezia restrict	607	1e-173
50A_113344_HPCD94F03G31H5	gi|171466633|gb|EU400587.1| Malassezia restrict	607	1e-173
50A_113413_HPCD94F03HCWPQ	gi|171466633|gb|EU400587.1| Malassezia restrict	607	1e-173
50A_113482_HPCD94F03GSJ3E	gi|171466633|gb|EU400587.1| Malassezia restrict	607	1e-173
50A_113503_HPCD94F03HAY4H	gi|171466633|gb|EU400587.1| Malassezia restrict	607	1e-173
50A_113520_HPCD94F03HBD8U	gi|171466633|gb|EU400587.1| Malassezia restrict	607	1e-173
50A_113538_HPCD94F03GK8NY	gi|171466633|gb|EU400587.1| Malassezia restrict	607	1e-173
50A_113582_HPCD94F03HEAVE	gi|171466633|gb|EU400587.1| Malassezia restrict	607	1e-173
50A_113594_HPCD94F03GQJZT	gi|171466633|gb|EU400587.1| Malassezia restrict	607	1e-173
[truncated: 45,388 more rows]
[truncated: 6 more columns]
